# Supplementary material for: Zfp281 Inhibits the Pluripotent-to-Totipotent State Transition in Mouse Embryonic Stem Cells
Source: Front Cell Dev Biol. 2022 May 20;10:879428. doi: 10.3389/fcell.2022.879428 (PMC9163740; doi:10.3389/fcell.2022.879428)
Supplement: Supplementary file 2 [file Table1.XLSX]

## Sheet: Table S3
Table S3-1	The expression analysis result of Zfp281-perturbed cells and control cells before synDux induction
gene	logFC	AveExpr	t	P.Value	adj.P.Val	B
Plcd1	1.40722	4.78491	47.8976	3.9e-05	0.0494251	2.56694
Ddx3y	-7.54693	1.21841	-46.5051	4.23e-05	0.0494251	2.54076
Calcoco2	1.41794	4.55671	44.532	4.77e-05	0.0494251	2.50013
F2r	1.80374	7.23551	39.589	6.61e-05	0.0494251	2.37594
Vegfa	-2.36826	4.00074	-35.5946	8.87e-05	0.0494251	2.24484
Dysf	1.38703	4.32932	35.4133	9e-05	0.0494251	2.23807
Kank4	1.13658	4.40573	34.7658	9.47e-05	0.0494251	2.21322
Htra1	2.22323	5.75004	34.5202	9.66e-05	0.0494251	2.20353
Eif2s3y	-6.77757	0.833728	-34.1483	9.96e-05	0.0494251	2.18854
Nckap1l	1.87984	4.64123	33.9466	0.000101204	0.0494251	2.18025
Ldhb	-1.21944	6.51185	-33.5958	0.000104161	0.0494251	2.16558
Dclk2	-1.08582	5.61446	-31.9126	0.000120108	0.0494251	2.09017
Pnp	1.46636	6.8764	30.8734	0.000131648	0.0494251	2.03908
Tfap2c	-2.08129	4.72008	-30.3058	0.000138595	0.0494251	2.00958
Myo5a	-1.52956	5.86502	-30.2264	0.000139605	0.0494251	2.00536
Acaa2	1.80617	6.14873	30.0532	0.000141846	0.0494251	1.99607
Hydin	1.77953	4.89461	29.623	0.000147626	0.0494251	1.97249
Akr1b8	1.46479	4.88799	29.4116	0.000150584	0.0494251	1.96064
Meis2	2.01555	3.41198	29.0892	0.000155254	0.0494251	1.94221
Susd2	0.871382	5.11383	28.6996	0.000161162	0.0494251	1.91936
Ccng2	-1.63582	3.83624	-28.3688	0.000166421	0.0494251	1.89945
9930014A18Rik	-1.59677	-1.75667	-28.1922	0.000169325	0.0494251	1.88862
Gja1	0.932007	7.62049	27.9672	0.000173124	0.0494251	1.87462
Gm11455	-1.43895	-1.83558	-27.8247	0.000175591	0.0494251	1.86563
Gm43984	-1.43895	-1.83558	-27.8247	0.000175591	0.0494251	1.86563
Gm43338	-1.73893	-1.68559	-27.4941	0.000181501	0.0494251	1.84441
SynDux	5.87207	0.380979	27.4635	0.000182061	0.0494251	1.84242
A2m	-2.62624	4.43657	-27.4035	0.000183167	0.0494251	1.8385
Prr5l	2.00438	2.68975	27.0218	0.000190421	0.0494251	1.81318
Tenm4	0.930457	5.8006	26.9116	0.000192589	0.0494251	1.80573
AC149090.1	-1.57259	6.10027	-26.661	0.000197641	0.0494251	1.78856
Pycr1	-1.17822	3.8515	-26.5716	0.000199488	0.0494251	1.78236
Gm13648	-1.86827	-1.62092	-26.5588	0.000199755	0.0494251	1.78147
RP23-99L5.1	-1.86827	-1.62092	-26.5588	0.000199755	0.0494251	1.78147
Pcyt1b	-1.11457	6.64278	-26.3405	0.000204371	0.0494251	1.76613
Actn3	-0.948051	4.06221	-26.1962	0.000207503	0.0494251	1.75585
Amotl2	0.965561	6.88002	26.1905	0.00020763	0.0494251	1.75544
Serpina3m	2.01565	-1.54723	25.8124	0.000216158	0.0494251	1.72795
Vps53	0.760454	4.82786	25.7949	0.000216564	0.0494251	1.72666
Zfp692	-1.9655	3.14886	-25.5414	0.000222565	0.0494251	1.70776
Egln3	-2.43064	3.82127	-25.5071	0.000223395	0.0494251	1.70517
Prdm1	-1.63409	3.554	-25.2881	0.000228792	0.0494251	1.6885
Clcn6	-1.02392	6.05735	-25.1351	0.000232667	0.0494251	1.67668
Adamts19	-2.03868	-1.53572	-25.0022	0.000236105	0.0494251	1.6663
Zfp831	-1.26156	-1.92427	-24.8186	0.000240971	0.0494251	1.65178
Gm42873	-1.26156	-1.92427	-24.8186	0.000240971	0.0494251	1.65178
Gm42724	-1.26156	-1.92427	-24.8186	0.000240971	0.0494251	1.65178
Cav2	-1.26156	-1.92427	-24.8186	0.000240971	0.0494251	1.65178
Gm15994	-1.26156	-1.92427	-24.8186	0.000240971	0.0494251	1.65178
Asic2	-1.26156	-1.92427	-24.8186	0.000240971	0.0494251	1.65178
Gm23442	-1.26156	-1.92427	-24.8186	0.000240971	0.0494251	1.65178
AU015836	1.91188	4.72521	24.7279	0.000243426	0.0494251	1.64453
Car2	1.23022	7.9795	24.607	0.000246748	0.0494251	1.63479
Enc1	0.971964	7.97739	24.5292	0.000248921	0.0494251	1.62847
Uty	-5.8417	0.365795	-24.524	0.000249066	0.0494251	1.62805
MER99	-2.19839	-1.45586	-24.2432	0.00025713	0.0494251	1.60491
Slc35g1	0.769728	4.93477	24.2187	0.000257851	0.0494251	1.60287
Trib1	1.0264	4.6958	24.1696	0.000259303	0.0494251	1.59876
Kirrel3os	-1.92402	-1.59304	-24.1549	0.000259742	0.0494251	1.59753
Charlie26a	-1.92402	-1.59304	-24.1549	0.000259742	0.0494251	1.59753
Trim60	1.28407	-1.91302	24.1504	0.000259874	0.0494251	1.59715
Charlie14a	1.28407	-1.91302	24.1504	0.000259874	0.0494251	1.59715
Lamb1	-1.28428	6.1473	-23.7315	0.000272764	0.0494251	1.56141
Gabrd	1.05415	-2.02798	23.6974	0.000273853	0.0494251	1.55844
Gfi1	1.05415	-2.02798	23.6974	0.000273853	0.0494251	1.55844
Gm5989	1.05415	-2.02798	23.6974	0.000273853	0.0494251	1.55844
Crmp1	-1.38353	5.29453	-23.6869	0.000274187	0.0494251	1.55753
Kmt2e	-1.2776	4.60878	-23.666	0.00027486	0.0494251	1.5557
Pdcd4	-0.991098	4.01215	-23.5865	0.000277428	0.0494251	1.54875
Zfp264	-2.35483	2.47245	-23.4842	0.000280786	0.0494251	1.53973
G6b	-2.7257	-1.19221	-23.3318	0.000285888	0.0494251	1.52617
Bcl6b	-1.113	3.45428	-23.2714	0.000287945	0.0494251	1.52074
Sparc	1.09183	8.15732	23.2433	0.000288909	0.0494251	1.51821
Gm38359	-2.38271	-1.3637	-23.2291	0.000289397	0.0494251	1.51693
Asb1	0.908507	4.53834	23.0086	0.000297134	0.0494251	1.49683
Pbx1	-1.42763	3.0064	-22.851	0.000302837	0.0494251	1.48225
Spry4	1.07689	8.00166	22.8457	0.000303032	0.0494251	1.48176
Ccdc136	-1.17971	3.59727	-22.6842	0.000309036	0.0494251	1.46661
RLTR18B	-0.766988	4.4713	-22.6251	0.000311273	0.0494251	1.46102
Myc	1.48105	6.68287	22.5732	0.000313255	0.0494251	1.45609
Gabarapl2	1.1206	7.42818	22.5087	0.000315742	0.0494251	1.44993
Cdkn1b	-0.932896	5.01526	-22.5014	0.000316027	0.0494251	1.44923
RP24-392H7.4	-2.28622	-1.41195	-22.4892	0.000316502	0.0494251	1.44806
Pkd1l1	-1.79935	-1.65538	-22.4855	0.000316646	0.0494251	1.4477
Trmt44	1.5437	4.27189	22.4486	0.000318087	0.0494251	1.44416
Slc30a9	-0.605443	5.48086	-22.391	0.000320355	0.0494251	1.4386
Rufy3	-0.821605	4.78297	-22.3498	0.000321989	0.0494251	1.43462
Gm5828	0.780502	-2.1648	22.3475	0.000322083	0.0494251	1.43439
Gm5561	0.780502	-2.1648	22.3475	0.000322083	0.0494251	1.43439
Gm13342	0.780502	-2.1648	22.3475	0.000322083	0.0494251	1.43439
Gm14107	0.780502	-2.1648	22.3475	0.000322083	0.0494251	1.43439
Drr1	0.780502	-2.1648	22.3475	0.000322083	0.0494251	1.43439
Eif2c5	0.780502	-2.1648	22.3475	0.000322083	0.0494251	1.43439
Gm15236	0.780502	-2.1648	22.3475	0.000322083	0.0494251	1.43439
St6galnac5	0.780502	-2.1648	22.3475	0.000322083	0.0494251	1.43439
Gm9954	0.780502	-2.1648	22.3475	0.000322083	0.0494251	1.43439
Klrb1c	0.780502	-2.1648	22.3475	0.000322083	0.0494251	1.43439
Mir290a	0.780502	-2.1648	22.3475	0.000322083	0.0494251	1.43439
Mag	0.780502	-2.1648	22.3475	0.000322083	0.0494251	1.43439
Sgcz	0.780502	-2.1648	22.3475	0.000322083	0.0494251	1.43439
Fam107a	0.780502	-2.1648	22.3475	0.000322083	0.0494251	1.43439
Wdfy4	0.780502	-2.1648	22.3475	0.000322083	0.0494251	1.43439
4921528I07Rik	0.780502	-2.1648	22.3475	0.000322083	0.0494251	1.43439
Gm5453	0.780502	-2.1648	22.3475	0.000322083	0.0494251	1.43439
Rspo2	0.780502	-2.1648	22.3475	0.000322083	0.0494251	1.43439
Cyp26c1	0.780502	-2.1648	22.3475	0.000322083	0.0494251	1.43439
ORSL-2a	0.780502	-2.1648	22.3475	0.000322083	0.0494251	1.43439
LTR81	0.780502	-2.1648	22.3475	0.000322083	0.0494251	1.43439
Ripply3	2.88525	2.22544	22.0266	0.000335224	0.0494251	1.40284
Uba1y	-4.27329	-0.418412	-21.9525	0.000338362	0.0494251	1.39544
Psat1	-0.96928	8.27774	-21.9266	0.000339468	0.0494251	1.39284
Gm10736	1.55342	6.40532	21.9036	0.000340453	0.0494251	1.39053
Emc7	0.677029	4.74851	21.8424	0.000343098	0.0494251	1.38436
RLTR13D3A1	-1.25487	4.51372	-21.6556	0.000351342	0.0494251	1.36531
Parvb	0.972891	7.77026	21.637	0.000352176	0.0494251	1.36341
Atg2a	0.824776	7.00143	21.449	0.000360778	0.0494251	1.34391
Grin1	-2.75243	1.64637	-21.424	0.000361939	0.0494251	1.3413
Zfp869	1.09114	3.59626	21.387	0.000363673	0.0494251	1.33742
Pnisr	-1.2869	6.36202	-21.3864	0.0003637	0.0494251	1.33736
Zfp750	-1.45945	2.93726	-21.312	0.000367221	0.0494251	1.32952
Tdrp	0.716463	5.33301	21.2765	0.000368917	0.0494251	1.32576
Rad54b	-0.98748	4.77456	-21.2663	0.000369407	0.0494251	1.32467
Tbce	-0.814493	4.29409	-21.2299	0.000371159	0.0494251	1.32081
Rbmx	-1.36548	2.77198	-21.0615	0.00037942	0.0494251	1.30276
Emc10	0.853153	6.14071	21.0036	0.00038232	0.0494251	1.29649
Dennd6b	-1.65346	2.80849	-20.95	0.000385026	0.0494251	1.29066
Phlda1	2.05617	2.25417	20.8837	0.000388414	0.0494251	1.28342
Slc16a3	-2.25105	5.47123	-20.7305	0.000396401	0.0494251	1.26652
Map7d2	-1.22259	3.58584	-20.6028	0.000403223	0.0494251	1.25227
Klhl17	-1.52856	2.53091	-20.5175	0.000407872	0.0494251	1.24267
Dtx3	-1.29698	4.26068	-20.4878	0.000409512	0.0494251	1.2393
Trappc1	0.732716	5.07811	20.4326	0.000412575	0.0494251	1.23303
Mpp1	0.544283	5.33669	20.3745	0.000415833	0.0494251	1.2264
Ahnak2	-1.27757	3.49068	-20.3261	0.000418573	0.0494251	1.22085
Ppp4r1l-ps	-1.2837	2.99359	-20.3149	0.00041921	0.0494251	1.21956
Pkd1	-0.84379	4.52184	-20.1906	0.000426376	0.0494251	1.2052
Cdipt	0.776604	5.67519	20.1731	0.0004274	0.0494251	1.20316
Klk10	1.67223	2.47117	20.1203	0.000430507	0.0494251	1.197
Slc35a4	0.614681	6.28685	20.1198	0.000430536	0.0494251	1.19694
Nqo1	1.38343	5.87039	20.082	0.000432776	0.0494251	1.19252
Dad1	0.817981	6.20481	20.0796	0.000432921	0.0494251	1.19223
Pik3c2b	-0.788089	4.2269	-20.0792	0.000432947	0.0494251	1.19218
Exoc3l	1.25757	6.39762	20.0414	0.000435205	0.0494251	1.18774
Liph	0.900097	5.03728	20.0153	0.000436772	0.0494251	1.18467
Tnfrsf21	0.59097	6.07174	20.0095	0.000437125	0.0494251	1.18398
Acads	0.899312	6.01771	19.9793	0.000438952	0.0494251	1.18041
Gm15247	-4.73884	1.69578	-19.955	0.000440432	0.0494251	1.17752
Egln1	-1.40061	5.06529	-19.8693	0.000445695	0.0494251	1.16733
Cfap99	-1.66272	-1.7237	-19.86	0.000446272	0.0494251	1.16622
Slc22a13b-ps	-1.66272	-1.7237	-19.86	0.000446272	0.0494251	1.16622
Mex3b	1.15839	3.23387	19.7991	0.000450073	0.0494251	1.15892
Usp44	-1.31263	3.52035	-19.7876	0.000450797	0.0494251	1.15753
TdTomato	-2.24824	-1.43094	-19.7873	0.000450813	0.0494251	1.1575
Zfy1	-2.1501	-1.48001	-19.776	0.000451527	0.0494251	1.15613
Jmjd7	-1.93118	-1.58947	-19.6884	0.000457098	0.0494251	1.14554
Gm11725	-1.93118	-1.58947	-19.6884	0.000457098	0.0494251	1.14554
Rab26os	-1.93118	-1.58947	-19.6884	0.000457098	0.0494251	1.14554
Dpysl3	-0.815601	5.81581	-19.6767	0.000457848	0.0494251	1.14412
Hp1bp3	-0.567311	5.76789	-19.6293	0.000460906	0.0494251	1.13835
Slc36a3os	-1.80785	-1.65113	-19.5919	0.000463343	0.0494251	1.13378
B4galnt3	0.700905	4.96863	19.522	0.000467939	0.0494251	1.1252
Gm43041	-1.23276	4.68925	-19.4822	0.000470586	0.0494251	1.12028
Gm21781	-1.89483	3.21267	-19.4754	0.000471038	0.0494251	1.11945
Hoxb1	1.3816	-1.86425	19.4745	0.000471097	0.0494251	1.11934
Gm15789	-1.67297	-1.71857	-19.4397	0.000473429	0.0494251	1.11503
Pax5	-1.67297	-1.71857	-19.4397	0.000473429	0.0494251	1.11503
Fam228a	-1.67297	-1.71857	-19.4397	0.000473429	0.0494251	1.11503
Gm3086	-1.67297	-1.71857	-19.4397	0.000473429	0.0494251	1.11503
Bhlhe40	-2.19579	4.46669	-19.396	0.00047638	0.0494251	1.1096
Pi4k2b	-0.622254	4.67177	-19.3596	0.000478858	0.0494251	1.10506
MTB-int	-0.778452	5.27757	-19.2723	0.000484871	0.0494251	1.09411
Cntrl	-0.834309	5.65581	-19.2468	0.000486643	0.0494251	1.09091
Gm37621	-2.6083	-1.25091	-19.2411	0.000487042	0.0494251	1.09019
Gm27006	-1.52417	-1.79297	-19.2081	0.000489361	0.0494251	1.08601
Gsto2	-1.52417	-1.79297	-19.2081	0.000489361	0.0494251	1.08601
RLTR12F	-1.52417	-1.79297	-19.2081	0.000489361	0.0494251	1.08601
Lx3A	-0.817679	5.95584	-19.187	0.000490844	0.0494251	1.08334
Gramd1a	-1.00061	5.10905	-19.15	0.000493469	0.0494251	1.07864
Timm22	0.77052	4.60962	19.1437	0.000493916	0.0494251	1.07784
RLTR11B	-1.21855	3.71263	-19.0934	0.000497519	0.0494251	1.07142
Fam129a	1.10657	5.43083	18.9609	0.000507171	0.0494251	1.05439
Ankrd10	-1.33891	7.00995	-18.8936	0.000512179	0.0494251	1.04565
Prps1	-1.21667	6.62147	-18.8832	0.000512957	0.0494251	1.0443
Gm42671	-1.35822	-1.87595	-18.8623	0.000514528	0.0494251	1.04157
Gm42876	-1.35822	-1.87595	-18.8623	0.000514528	0.0494251	1.04157
Gm15996	-1.35822	-1.87595	-18.8623	0.000514528	0.0494251	1.04157
Clcn2	-1.00013	5.14199	-18.8064	0.000518762	0.0494251	1.03426
Bcl7a	-1.05693	4.08573	-18.759	0.000522383	0.0494251	1.02804
Aqp3	1.00691	5.15346	18.7314	0.000524508	0.0494251	1.02441
Rps19bp1	0.819182	5.26899	18.7066	0.000526434	0.0494251	1.02112
ORR1A3	-1.08853	5.18344	-18.6482	0.000530993	0.0494251	1.01338
Ubl3	0.495306	6.45737	18.6168	0.000533472	0.0494251	1.00919
A930004J17Rik	-1.69524	3.43938	-18.5711	0.000537103	0.0494251	1.00309
Ap2m1	0.629353	7.80899	18.5062	0.000542314	0.0494251	0.994379
Birc2	-0.617047	5.58097	-18.5033	0.000542546	0.0494251	0.993993
F730311O21Rik	-1.05901	-2.02555	-18.46	0.000546068	0.0494251	0.988145
Gm37943	-1.05901	-2.02555	-18.46	0.000546068	0.0494251	0.988145
Mid2	-1.05901	-2.02555	-18.46	0.000546068	0.0494251	0.988145
Ephx4	-1.05901	-2.02555	-18.46	0.000546068	0.0494251	0.988145
Prr15	-1.05901	-2.02555	-18.46	0.000546068	0.0494251	0.988145
D930020B18Rik	-1.05901	-2.02555	-18.46	0.000546068	0.0494251	0.988145
Csgalnact1	-1.05901	-2.02555	-18.46	0.000546068	0.0494251	0.988145
Lrrc74a	-1.05901	-2.02555	-18.46	0.000546068	0.0494251	0.988145
Haao	-1.05901	-2.02555	-18.46	0.000546068	0.0494251	0.988145
Gm28659	0.442453	-2.33383	18.4582	0.000546214	0.0494251	0.987903
Gm5252	0.442453	-2.33383	18.4582	0.000546214	0.0494251	0.987903
Gm28826	0.442453	-2.33383	18.4582	0.000546214	0.0494251	0.987903
Gm5829	0.442453	-2.33383	18.4582	0.000546214	0.0494251	0.987903
Gm7553	0.442453	-2.33383	18.4582	0.000546214	0.0494251	0.987903
Ccl20	0.442453	-2.33383	18.4582	0.000546214	0.0494251	0.987903
Gm6345	0.442453	-2.33383	18.4582	0.000546214	0.0494251	0.987903
BB557941	0.442453	-2.33383	18.4582	0.000546214	0.0494251	0.987903
Gm13572	0.442453	-2.33383	18.4582	0.000546214	0.0494251	0.987903
Gm13607	0.442453	-2.33383	18.4582	0.000546214	0.0494251	0.987903
Gm13719	0.442453	-2.33383	18.4582	0.000546214	0.0494251	0.987903
Gm14204	0.442453	-2.33383	18.4582	0.000546214	0.0494251	0.987903
Gm14438	0.442453	-2.33383	18.4582	0.000546214	0.0494251	0.987903
Ntsr1	0.442453	-2.33383	18.4582	0.000546214	0.0494251	0.987903
Gm8401	0.442453	-2.33383	18.4582	0.000546214	0.0494251	0.987903
Gm10112	0.442453	-2.33383	18.4582	0.000546214	0.0494251	0.987903
Gm14939	0.442453	-2.33383	18.4582	0.000546214	0.0494251	0.987903
Gm8216	0.442453	-2.33383	18.4582	0.000546214	0.0494251	0.987903
Gm8860	0.442453	-2.33383	18.4582	0.000546214	0.0494251	0.987903
Gm16399	0.442453	-2.33383	18.4582	0.000546214	0.0494251	0.987903
Gm6505	0.442453	-2.33383	18.4582	0.000546214	0.0494251	0.987903
Gm38247	0.442453	-2.33383	18.4582	0.000546214	0.0494251	0.987903
Gm34379	0.442453	-2.33383	18.4582	0.000546214	0.0494251	0.987903
Mos	0.442453	-2.33383	18.4582	0.000546214	0.0494251	0.987903
Gm23143	0.442453	-2.33383	18.4582	0.000546214	0.0494251	0.987903
Gm12933	0.442453	-2.33383	18.4582	0.000546214	0.0494251	0.987903
AW011738	0.442453	-2.33383	18.4582	0.000546214	0.0494251	0.987903
Adra2c	0.442453	-2.33383	18.4582	0.000546214	0.0494251	0.987903
Gm13836	0.442453	-2.33383	18.4582	0.000546214	0.0494251	0.987903
Gm43091	0.442453	-2.33383	18.4582	0.000546214	0.0494251	0.987903
Gm4963	0.442453	-2.33383	18.4582	0.000546214	0.0494251	0.987903
Gm37321	0.442453	-2.33383	18.4582	0.000546214	0.0494251	0.987903
Gm6134	0.442453	-2.33383	18.4582	0.000546214	0.0494251	0.987903
2310001H17Rik	0.442453	-2.33383	18.4582	0.000546214	0.0494251	0.987903
Pirb	0.442453	-2.33383	18.4582	0.000546214	0.0494251	0.987903
Zfp419	0.442453	-2.33383	18.4582	0.000546214	0.0494251	0.987903
Pinlyp	0.442453	-2.33383	18.4582	0.000546214	0.0494251	0.987903
1700110I07Rik	0.442453	-2.33383	18.4582	0.000546214	0.0494251	0.987903
Gm16348	0.442453	-2.33383	18.4582	0.000546214	0.0494251	0.987903
Lrrc25	0.442453	-2.33383	18.4582	0.000546214	0.0494251	0.987903
Cyp4f18	0.442453	-2.33383	18.4582	0.000546214	0.0494251	0.987903
0610038B21Rik	0.442453	-2.33383	18.4582	0.000546214	0.0494251	0.987903
RP24-323I19.1	0.442453	-2.33383	18.4582	0.000546214	0.0494251	0.987903
Clec3a	0.442453	-2.33383	18.4582	0.000546214	0.0494251	0.987903
Ctsg	0.442453	-2.33383	18.4582	0.000546214	0.0494251	0.987903
Oxgr1	0.442453	-2.33383	18.4582	0.000546214	0.0494251	0.987903
Isl2	0.442453	-2.33383	18.4582	0.000546214	0.0494251	0.987903
Impg1	0.442453	-2.33383	18.4582	0.000546214	0.0494251	0.987903
Prss43	0.442453	-2.33383	18.4582	0.000546214	0.0494251	0.987903
Rpl12-ps2	0.442453	-2.33383	18.4582	0.000546214	0.0494251	0.987903
Gm12328	0.442453	-2.33383	18.4582	0.000546214	0.0494251	0.987903
Sp6	0.442453	-2.33383	18.4582	0.000546214	0.0494251	0.987903
Gm11564	0.442453	-2.33383	18.4582	0.000546214	0.0494251	0.987903
A830035A12Rik	0.442453	-2.33383	18.4582	0.000546214	0.0494251	0.987903
Hist1h2ak	0.442453	-2.33383	18.4582	0.000546214	0.0494251	0.987903
Ighv14-3	0.442453	-2.33383	18.4582	0.000546214	0.0494251	0.987903
Plcxd3	0.442453	-2.33383	18.4582	0.000546214	0.0494251	0.987903
Gm15938	0.442453	-2.33383	18.4582	0.000546214	0.0494251	0.987903
Hhla1	0.442453	-2.33383	18.4582	0.000546214	0.0494251	0.987903
Klhl6	0.442453	-2.33383	18.4582	0.000546214	0.0494251	0.987903
Samsn1	0.442453	-2.33383	18.4582	0.000546214	0.0494251	0.987903
4930405O22Rik	0.442453	-2.33383	18.4582	0.000546214	0.0494251	0.987903
Pcdha5	0.442453	-2.33383	18.4582	0.000546214	0.0494251	0.987903
Spink5	0.442453	-2.33383	18.4582	0.000546214	0.0494251	0.987903
Gm24951	0.442453	-2.33383	18.4582	0.000546214	0.0494251	0.987903
Gm17068	0.442453	-2.33383	18.4582	0.000546214	0.0494251	0.987903
Opalin	0.442453	-2.33383	18.4582	0.000546214	0.0494251	0.987903
AC132444.6	0.442453	-2.33383	18.4582	0.000546214	0.0494251	0.987903
Mfsd5	0.958244	6.32748	18.4528	0.000546655	0.0494251	0.987174
Dock6	-0.580736	6.97216	-18.4275	0.000548727	0.0494251	0.983749
2610005L07Rik	-0.673286	4.67117	-18.3613	0.000554205	0.0494251	0.974743
Uimc1	-0.764983	4.31183	-18.3482	0.000555303	0.0494251	0.972946
4833412K13Rik	-1.17065	-1.96973	-18.3465	0.000555441	0.0494251	0.97272
Gm28791	-1.17065	-1.96973	-18.3465	0.000555441	0.0494251	0.97272
Actl10	-1.17065	-1.96973	-18.3465	0.000555441	0.0494251	0.97272
Rpl3-ps2	-1.17065	-1.96973	-18.3465	0.000555441	0.0494251	0.97272
A730082K24Rik	-1.17065	-1.96973	-18.3465	0.000555441	0.0494251	0.97272
Asgr1	-1.17065	-1.96973	-18.3465	0.000555441	0.0494251	0.97272
Gm11767	-1.17065	-1.96973	-18.3465	0.000555441	0.0494251	0.97272
LTRIS4B	-1.17065	-1.96973	-18.3465	0.000555441	0.0494251	0.97272
LTR16D2	-1.17065	-1.96973	-18.3465	0.000555441	0.0494251	0.97272
Sash1	-1.2576	4.96029	-18.3454	0.000555535	0.0494251	0.972567
Lck	-0.63849	4.35868	-18.3179	0.000557841	0.0494251	0.968804
RMER6B	-1.06924	4.84326	-18.3024	0.000559143	0.0494251	0.966682
Dda1	0.654031	5.84108	18.2921	0.000560011	0.0494251	0.965272
Grin1os	-1.97577	-1.56717	-18.2919	0.000560029	0.0494251	0.965243
Fam81a	0.591102	4.34934	18.2902	0.000560171	0.0494251	0.965011
Cyb5r1	-1.00367	7.16669	-18.1698	0.000570471	0.0494251	0.948397
Dhps	0.833046	5.09361	18.1276	0.000574147	0.0494251	0.942522
Zscan26	-0.677502	4.53627	-18.1025	0.00057634	0.0494251	0.939031
Gpc3	-2.3494	4.35701	-18.0182	0.000583814	0.0494251	0.92721
Ror2	0.713447	4.96436	17.9871	0.000586604	0.0494251	0.922828
Tmem39b	0.879997	4.61121	17.9538	0.00058961	0.0494251	0.918123
Lman2	0.663097	6.89984	17.8989	0.000594613	0.0494251	0.910334
Sfswap	-0.638802	6.20871	-17.8881	0.000595605	0.0494251	0.908796
Arhgap1	0.751173	6.52106	17.8236	0.000601561	0.0494251	0.899601
Cd74	2.16783	2.38047	17.8102	0.000602818	0.0494251	0.89767
Srl	0.76726	5.04922	17.766	0.000606963	0.0494251	0.891323
Dscc1	0.784973	4.09729	17.7444	0.000608997	0.0494251	0.88822
Arid4a	-0.547577	5.4155	-17.7387	0.000609537	0.0494251	0.887398
Prkcg	-0.786497	3.7986	-17.7007	0.000613155	0.0494251	0.881902
Tex14	-1.05555	5.463	-17.6682	0.000616275	0.0494251	0.877184
Hsbp1	0.545781	6.2862	17.6593	0.000617128	0.0494251	0.875898
1810026B05Rik	-0.766646	4.25741	-17.6512	0.000617906	0.0494251	0.874724
Firre	-3.1865	4.78299	-17.642	0.000618799	0.0494251	0.87338
RMER13A	-1.17463	3.32861	-17.6323	0.000619742	0.0494251	0.871963
Gm43203	-2.23266	-1.43873	-17.6236	0.000620583	0.0494251	0.870699
Gm9947	-0.954965	-2.07757	-17.5603	0.000626776	0.0494251	0.861437
Gm37809	-0.954965	-2.07757	-17.5603	0.000626776	0.0494251	0.861437
Tubb1	-0.954965	-2.07757	-17.5603	0.000626776	0.0494251	0.861437
Mir6481	-0.954965	-2.07757	-17.5603	0.000626776	0.0494251	0.861437
Gbp2	-0.954965	-2.07757	-17.5603	0.000626776	0.0494251	0.861437
Gm13070	-0.954965	-2.07757	-17.5603	0.000626776	0.0494251	0.861437
Rsf1os1	-0.954965	-2.07757	-17.5603	0.000626776	0.0494251	0.861437
Rsf1os2	-0.954965	-2.07757	-17.5603	0.000626776	0.0494251	0.861437
Gm3830	-0.954965	-2.07757	-17.5603	0.000626776	0.0494251	0.861437
Mirlet7g	-0.954965	-2.07757	-17.5603	0.000626776	0.0494251	0.861437
4930524O07Rik	-0.954965	-2.07757	-17.5603	0.000626776	0.0494251	0.861437
A530083I20Rik	-0.954965	-2.07757	-17.5603	0.000626776	0.0494251	0.861437
Syt16	-0.954965	-2.07757	-17.5603	0.000626776	0.0494251	0.861437
Gm26622	-0.954965	-2.07757	-17.5603	0.000626776	0.0494251	0.861437
Gm5093	-0.954965	-2.07757	-17.5603	0.000626776	0.0494251	0.861437
Islr2	1.33951	4.36179	17.5479	0.000627989	0.0494251	0.859632
Pfkp	-1.07589	8.51455	-17.484	0.000634348	0.0494251	0.85021
Gadd45b	1.21718	2.88377	17.4691	0.000635832	0.0494251	0.848021
Acox1	0.474285	5.29567	17.4453	0.000638234	0.0494251	0.844487
Pom121	0.544206	7.30328	17.4257	0.000640208	0.0494251	0.841591
Ccnd2	-1.96142	3.98257	-17.3972	0.00064311	0.0494251	0.837347
Tex19.1	0.648534	4.56041	17.3029	0.000652816	0.0494251	0.823257
Cables2	-0.808859	3.46532	-17.2984	0.00065329	0.0494251	0.822572
Epb41l1	0.676808	6.10982	17.2598	0.000657322	0.0494251	0.81677
Crtap	0.845374	6.74995	17.2357	0.00065986	0.0494251	0.813133
Tax1bp3	1.44823	2.71282	17.1807	0.000665694	0.0494251	0.804812
Pou4f2	1.56388	3.82633	17.1627	0.000667622	0.0494251	0.802076
Plod1	0.739289	5.29391	17.1623	0.000667672	0.0494251	0.802004
Uchl1	-1.20649	5.36136	-17.1393	0.00067014	0.0494251	0.79851
Sccpdh	0.757604	5.4026	17.0344	0.000681583	0.0494251	0.782437
Pop5	0.769613	5.2997	16.988	0.000686725	0.0494251	0.775283
MMERVK10D3_I-int	-0.952263	4.20501	-16.9851	0.000687047	0.0494251	0.774837
Akap9	-0.912384	5.44625	-16.9486	0.000691133	0.0494251	0.769185
Plpp3	1.01798	4.63977	16.792	0.000709046	0.0494251	0.744713
Gdap10	-1.3166	2.61907	-16.7845	0.000709911	0.0494251	0.743544
Gm8172	2.01697	-1.54657	16.7723	0.000711344	0.0494251	0.741609
RLTR10-int	-0.940856	5.48808	-16.7663	0.000712047	0.0494251	0.740661
Nxpe3	1.16681	2.85941	16.7637	0.00071234	0.0494251	0.740266
Fbxw8	0.5351	5.85544	16.7555	0.000713308	0.0494251	0.738962
Nav1	0.577758	6.34208	16.718	0.000717729	0.0494251	0.733026
Camta1	-0.757975	5.20625	-16.7006	0.000719791	0.0494251	0.730268
Sfrp1	0.65869	6.65358	16.6684	0.000723623	0.0494251	0.725156
Smarcd3	-1.28223	3.09819	-16.6615	0.000724457	0.0494251	0.724047
Pdzd2	1.1552	5.6407	16.6431	0.000726665	0.0494251	0.721115
Tmem38b	0.658878	4.68099	16.6368	0.000727423	0.0494251	0.720109
Dnpep	0.490709	5.8029	16.6308	0.000728146	0.0494251	0.719152
Eif2b5	0.660618	7.53725	16.6185	0.000729624	0.0494251	0.717197
Fdft1	-0.453848	6.65281	-16.6154	0.000729999	0.0494251	0.7167
Camkv	-1.13351	3.69527	-16.5818	0.000734085	0.0494251	0.711312
Fam43a	1.38093	4.92922	16.5325	0.000740135	0.0494251	0.703377
Emc4	0.614639	4.67766	16.5287	0.000740606	0.0494251	0.702763
Ccne1	0.591694	7.98474	16.5017	0.000743943	0.0494251	0.69841
E130102H24Rik	-2.88116	-0.672025	-16.4633	0.000748739	0.0494251	0.692183
2310043M15Rik	0.86528	4.05965	16.4512	0.000750253	0.0494251	0.690223
I830134H01Rik	-1.51154	-1.79928	-16.4324	0.00075262	0.0494251	0.687165
Pkp2	-1.0702	5.55824	-16.376	0.000759783	0.0494251	0.677961
H2afy2	-0.860076	3.67438	-16.3687	0.00076072	0.0494251	0.676761
Pigt	0.698473	6.54618	16.314	0.000767769	0.0494251	0.667779
Gm26348	-0.701199	-2.20446	-16.2935	0.000770424	0.0494251	0.664413
Mir26b	-0.701199	-2.20446	-16.2935	0.000770424	0.0494251	0.664413
Gpr55	-0.701199	-2.20446	-16.2935	0.000770424	0.0494251	0.664413
Gm38021	-0.701199	-2.20446	-16.2935	0.000770424	0.0494251	0.664413
Kcnj13	-0.701199	-2.20446	-16.2935	0.000770424	0.0494251	0.664413
Tnni1	-0.701199	-2.20446	-16.2935	0.000770424	0.0494251	0.664413
Gm26670	-0.701199	-2.20446	-16.2935	0.000770424	0.0494251	0.664413
Gm13369	-0.701199	-2.20446	-16.2935	0.000770424	0.0494251	0.664413
2600006K01Rik	-0.701199	-2.20446	-16.2935	0.000770424	0.0494251	0.664413
Gm13487	-0.701199	-2.20446	-16.2935	0.000770424	0.0494251	0.664413
Gm29340	-0.701199	-2.20446	-16.2935	0.000770424	0.0494251	0.664413
Gm16751	-0.701199	-2.20446	-16.2935	0.000770424	0.0494251	0.664413
Gm22355	-0.701199	-2.20446	-16.2935	0.000770424	0.0494251	0.664413
Klhl4	-0.701199	-2.20446	-16.2935	0.000770424	0.0494251	0.664413
RP24-333B11.5	-0.701199	-2.20446	-16.2935	0.000770424	0.0494251	0.664413
Alpk1	-0.701199	-2.20446	-16.2935	0.000770424	0.0494251	0.664413
Gm11874	-0.701199	-2.20446	-16.2935	0.000770424	0.0494251	0.664413
Gm11935	-0.701199	-2.20446	-16.2935	0.000770424	0.0494251	0.664413
Gm12382	-0.701199	-2.20446	-16.2935	0.000770424	0.0494251	0.664413
Gm12788	-0.701199	-2.20446	-16.2935	0.000770424	0.0494251	0.664413
Gm12843	-0.701199	-2.20446	-16.2935	0.000770424	0.0494251	0.664413
A3galt2	-0.701199	-2.20446	-16.2935	0.000770424	0.0494251	0.664413
Hgf	-0.701199	-2.20446	-16.2935	0.000770424	0.0494251	0.664413
Gm22887	-0.701199	-2.20446	-16.2935	0.000770424	0.0494251	0.664413
Gm43266	-0.701199	-2.20446	-16.2935	0.000770424	0.0494251	0.664413
A930041C12Rik	-0.701199	-2.20446	-16.2935	0.000770424	0.0494251	0.664413
Rps19-ps8	-0.701199	-2.20446	-16.2935	0.000770424	0.0494251	0.664413
9130019P16Rik	-0.701199	-2.20446	-16.2935	0.000770424	0.0494251	0.664413
Gm44185	-0.701199	-2.20446	-16.2935	0.000770424	0.0494251	0.664413
Igkv4-91	-0.701199	-2.20446	-16.2935	0.000770424	0.0494251	0.664413
Gm44317	-0.701199	-2.20446	-16.2935	0.000770424	0.0494251	0.664413
Gm20531	-0.701199	-2.20446	-16.2935	0.000770424	0.0494251	0.664413
Gm6828	-0.701199	-2.20446	-16.2935	0.000770424	0.0494251	0.664413
Gm15396	-0.701199	-2.20446	-16.2935	0.000770424	0.0494251	0.664413
Ces5a	-0.701199	-2.20446	-16.2935	0.000770424	0.0494251	0.664413
Gm37497	-0.701199	-2.20446	-16.2935	0.000770424	0.0494251	0.664413
3110083C13Rik	-0.701199	-2.20446	-16.2935	0.000770424	0.0494251	0.664413
Gm684	-0.701199	-2.20446	-16.2935	0.000770424	0.0494251	0.664413
Cldn18	-0.701199	-2.20446	-16.2935	0.000770424	0.0494251	0.664413
Gm26551	-0.701199	-2.20446	-16.2935	0.000770424	0.0494251	0.664413
Tac4	-0.701199	-2.20446	-16.2935	0.000770424	0.0494251	0.664413
Vps25	-0.701199	-2.20446	-16.2935	0.000770424	0.0494251	0.664413
2810433D01Rik	-0.701199	-2.20446	-16.2935	0.000770424	0.0494251	0.664413
Gm11693	-0.701199	-2.20446	-16.2935	0.000770424	0.0494251	0.664413
Foxc1	-0.701199	-2.20446	-16.2935	0.000770424	0.0494251	0.664413
Gm22107	-0.701199	-2.20446	-16.2935	0.000770424	0.0494251	0.664413
Odf3b	-0.701199	-2.20446	-16.2935	0.000770424	0.0494251	0.664413
Has1	-0.701199	-2.20446	-16.2935	0.000770424	0.0494251	0.664413
Gm23123	-0.701199	-2.20446	-16.2935	0.000770424	0.0494251	0.664413
Gm4461	-0.701199	-2.20446	-16.2935	0.000770424	0.0494251	0.664413
Gm6034	-0.701199	-2.20446	-16.2935	0.000770424	0.0494251	0.664413
Gm27369	-0.701199	-2.20446	-16.2935	0.000770424	0.0494251	0.664413
Ccdc39	-2.27636	1.54763	-16.254	0.000775594	0.0494251	0.657884
2700099C18Rik	-2.25121	2.04928	-16.246	0.000776655	0.0494251	0.656549
Fblim1	-0.961688	7.95444	-16.2061	0.000781926	0.0494251	0.649937
Nfkbia	-0.529761	5.21378	-16.1368	0.000791215	0.0494251	0.63837
Meg3	-2.21498	5.60516	-16.1282	0.000792368	0.0494251	0.636941
4933427D14Rik	-1.07825	3.77823	-16.1258	0.000792705	0.0494251	0.636525
Gm13522	-2.36451	-1.3728	-16.076	0.000799478	0.0494251	0.628172
Nfkb1	0.506787	5.43974	16.0525	0.000802706	0.0494251	0.62421
Cramp1l	-0.444632	5.40813	-16.052	0.000802777	0.0494251	0.624123
Umps	0.798222	7.35119	16.0075	0.000808942	0.0494251	0.616594
Ndrg2	-1.8566	4.26253	-15.9268	0.000820271	0.0494251	0.602879
Marcks	-0.813169	5.83395	-15.9228	0.000820844	0.0494251	0.602189
Srprb	0.492949	4.5583	15.9014	0.000823887	0.0494251	0.598532
Adgrg6	2.23901	2.38431	15.8838	0.000826405	0.0494251	0.595516
Cyp2s1	1.20217	4.52255	15.8801	0.000826934	0.0494251	0.594883
Rerg	0.821386	3.17048	15.8614	0.00082962	0.0494251	0.591675
Derl1	0.432971	5.91844	15.7849	0.000840731	0.0494251	0.57849
Ncoa3	0.79675	8.48889	15.6933	0.000854319	0.0494251	0.562557
Jak3	-0.800169	5.27377	-15.6218	0.000865114	0.0494251	0.550044
Tex9	-1.15746	3.674	-15.5907	0.000869876	0.0494251	0.544566
Clk2	-0.94205	5.10827	-15.5708	0.000872944	0.0494251	0.541048
Nrp2	-1.14856	5.12553	-15.5433	0.000877203	0.0494251	0.536182
Hbegf	1.37224	5.11775	15.5428	0.000877283	0.0494251	0.536091
Uprt	-1.29349	2.37445	-15.5	0.000883958	0.0494251	0.528503
Irak1	-0.474656	5.1229	-15.4781	0.000887414	0.0494251	0.524594
Zfp28	-1.21898	2.86593	-15.4681	0.000888983	0.0494251	0.522822
Hmgcs1	-0.603036	7.75349	-15.4667	0.000889209	0.0494251	0.522567
Hck	0.650883	5.33614	15.4638	0.000889669	0.0494251	0.522049
Laptm5	1.03992	7.27239	15.3587	0.000906515	0.0494251	0.503204
Igdcc3	1.29629	3.85495	15.3461	0.000908575	0.0494251	0.500919
Rbm47	0.896241	4.97085	15.3069	0.000914986	0.0494251	0.493836
Sema4a	0.662127	4.18614	15.2863	0.000918379	0.0494251	0.490102
Zfp27	0.681135	3.92215	15.2322	0.000927393	0.0494251	0.480241
Elovl1	0.645809	3.87563	15.2211	0.000929257	0.0494251	0.478211
Eif4g3	-1.43009	3.42032	-15.2024	0.000932389	0.0494251	0.474808
Fmr1os	-1.42582	-1.39969	-15.1742	0.000937164	0.0494251	0.469639
Cbln3	-1.59623	-1.31449	-15.1486	0.000941539	0.0494251	0.464921
Zfp819	-0.762369	4.75282	-15.1406	0.000942908	0.0494251	0.463449
Smcr8	0.446654	6.56782	15.107	0.000948685	0.0494251	0.457254
Neb	-1.90181	1.71198	-15.0899	0.000951638	0.0494251	0.4541
Tenm3	-0.654573	5.74674	-15.0555	0.000957644	0.0494251	0.447708
Bnip3	-3.79659	3.57385	-15.0253	0.000962938	0.0494251	0.442103
Tmem181b-ps	-1.32995	3.588	-14.9765	0.000971588	0.0494251	0.432996
Fbxl20	-1.16699	4.66704	-14.9583	0.000974857	0.0494251	0.429572
Slc35e1	0.695792	6.37512	14.9374	0.000978611	0.0494251	0.425653
Gm12940	-1.37129	3.91589	-14.9147	0.000982706	0.0494251	0.421391
Slc6a8	0.619947	8.01383	14.8279	0.000998603	0.0494251	0.404982
Mir17hg	-2.09945	4.44596	-14.8092	0.00100209	0.0494251	0.401414
BGLII_C	-1.68386	3.64103	-14.7879	0.00100606	0.0494251	0.397359
Ap1b1	0.515028	6.99193	14.7539	0.00101245	0.0494251	0.390864
Gm38204	-1.84377	-1.19072	-14.7506	0.00101307	0.0494251	0.390238
Slc35b2	0.565895	5.29487	14.7458	0.00101397	0.0494251	0.389325
Map9	-0.603373	4.14769	-14.7346	0.0010161	0.0494251	0.387167
Fntb	0.669889	6.72362	14.7005	0.00102258	0.0494251	0.380637
Rnpep	0.747072	4.2638	14.6754	0.00102741	0.0494251	0.375792
Cecr2	-0.867873	6.70517	-14.6699	0.00102846	0.0494251	0.374738
Piezo1	0.723743	8.27744	14.6579	0.00103078	0.0494251	0.372425
AB041806	1.16697	-1.97157	14.6377	0.00103469	0.0494251	0.368521
Tfpi2	1.16697	-1.97157	14.6377	0.00103469	0.0494251	0.368521
Gm7180	1.16697	-1.97157	14.6377	0.00103469	0.0494251	0.368521
Taf1d	-1.19178	5.8007	-14.6308	0.00103605	0.0494251	0.367171
Mrpl43	0.642657	5.58918	14.6117	0.00103977	0.0494251	0.363478
Panct2	-0.97419	2.87512	-14.6057	0.00104094	0.0494251	0.362316
Zfp111	0.572927	4.69916	14.5947	0.0010431	0.0494251	0.360177
Imp4	0.856484	6.9487	14.5506	0.0010518	0.0494251	0.351596
Surf4	0.462901	6.64466	14.5255	0.00105681	0.0494251	0.346689
Gm5529	1.73529	-1.68741	14.5157	0.00105877	0.0494251	0.344769
Sftpd	1.73529	-1.68741	14.5157	0.00105877	0.0494251	0.344769
Prkar2a	0.497729	6.73076	14.5094	0.00106005	0.0494251	0.343526
Zswim7	0.624008	3.67308	14.4976	0.00106242	0.0494251	0.341214
Usp11	-0.567061	6.05894	-14.4716	0.00106766	0.0494251	0.336119
Sh3tc1	1.16048	4.91948	14.4337	0.00107538	0.0494251	0.32865
1810032O08Rik	-1.94333	2.94293	-14.4222	0.00107774	0.0494251	0.326374
Iqgap3	0.411356	6.51183	14.4046	0.00108138	0.0494251	0.322884
MLTR31F_MM	-1.59362	2.17998	-14.4004	0.00108223	0.0494251	0.32206
Lx4A	-1.27812	6.02219	-14.3887	0.00108466	0.0494251	0.319734
Vac14	0.592078	7.2385	14.3783	0.00108682	0.0494251	0.31767
Pfkfb3	-1.64769	4.65894	-14.3456	0.00109364	0.0494251	0.311165
Gabbr1	-1.29959	5.79429	-14.3056	0.00110207	0.0494251	0.30318
Gm14569	-2.02406	-1.54303	-14.2664	0.0011104	0.0494251	0.295333
Alg12	0.72746	3.4704	14.2389	0.00111631	0.0494251	0.289799
Hip1	1.28694	5.8065	14.1833	0.00112837	0.0494251	0.278577
Cox7c	0.513727	7.5707	14.1391	0.00113809	0.0494251	0.269602
Secisbp2	-0.38765	5.33735	-14.1324	0.00113957	0.0494251	0.268245
Prelid2	-0.927524	3.57042	-14.1315	0.00113978	0.0494251	0.268053
Ckb	1.16535	7.77895	14.1124	0.00114401	0.0494251	0.26417
Traip	-0.438307	5.81571	-14.0982	0.00114719	0.0494251	0.261262
Stub1	0.943154	4.86897	14.0781	0.00115168	0.0494251	0.25717
IAPEY3-int	-0.991204	4.40673	-14.0748	0.00115242	0.0494251	0.256491
Rab3ip	0.424907	5.34988	14.0706	0.00115337	0.0494251	0.255632
Nckap5	1.67468	2.1521	14.0474	0.00115861	0.0494251	0.250872
Mdm1	-0.515236	4.4882	-14.0417	0.0011599	0.0494251	0.2497
Slc52a3	1.29727	4.19047	14.0388	0.00116056	0.0494251	0.249109
Stc2	-2.60741	3.33799	-14.0354	0.00116133	0.0494251	0.248413
RLTR13C2	-1.1117	4.65217	-14.0285	0.00116289	0.0494251	0.246996
Rhot2	0.629374	4.25553	14.0176	0.00116538	0.0494251	0.244755
Fnbp4	-1.19552	6.71487	-14.0123	0.00116661	0.0494251	0.243647
Vti1b	0.45822	5.10906	13.9953	0.00117051	0.0494251	0.240141
Tspan7	-1.30424	2.25527	-13.9623	0.00117811	0.0494251	0.233326
Gls	-1.54363	6.03429	-13.9569	0.00117937	0.0494251	0.232201
Mcf2	-0.951118	6.08923	-13.9384	0.00118366	0.0494251	0.22838
Stard9	-1.0082	3.50643	-13.93	0.00118564	0.0494251	0.226622
Ptprv	-1.55287	3.32331	-13.9277	0.00118617	0.0494251	0.226146
Mrps2	0.427314	6.67639	13.9158	0.00118895	0.0494251	0.223682
Arf6	0.615637	7.30179	13.9103	0.00119025	0.0494251	0.222528
Arhgef26	1.53286	3.41445	13.9057	0.00119134	0.0494251	0.221568
Ttll12	0.638876	6.309	13.903	0.00119196	0.0494251	0.22102
Abcb1b	0.641102	6.01241	13.8929	0.00119435	0.0494251	0.218902
Lrig3	-0.609899	4.92446	-13.8721	0.00119927	0.0494251	0.214568
Platr11	-2.30953	1.8084	-13.8688	0.00120006	0.0494251	0.213874
Siah1a	-0.436259	4.44589	-13.8557	0.00120316	0.0494251	0.211149
Grb7	-0.576993	5.22459	-13.8442	0.00120592	0.0494251	0.208729
Mllt4	-0.449121	7.55162	-13.8398	0.00120698	0.0494251	0.207801
Bckdk	0.710408	5.96498	13.7867	0.00121978	0.0494251	0.196645
Gm38049	-0.392924	-2.35859	-13.7712	0.00122354	0.0494251	0.193386
Gm18301	-0.392924	-2.35859	-13.7712	0.00122354	0.0494251	0.193386
G730003C15Rik	-0.392924	-2.35859	-13.7712	0.00122354	0.0494251	0.193386
Gm29183	-0.392924	-2.35859	-13.7712	0.00122354	0.0494251	0.193386
Gm37022	-0.392924	-2.35859	-13.7712	0.00122354	0.0494251	0.193386
Gm28867	-0.392924	-2.35859	-13.7712	0.00122354	0.0494251	0.193386
Gm26781	-0.392924	-2.35859	-13.7712	0.00122354	0.0494251	0.193386
4930439D14Rik	-0.392924	-2.35859	-13.7712	0.00122354	0.0494251	0.193386
4930523C07Rik	-0.392924	-2.35859	-13.7712	0.00122354	0.0494251	0.193386
Slamf6	-0.392924	-2.35859	-13.7712	0.00122354	0.0494251	0.193386
Gm37598	-0.392924	-2.35859	-13.7712	0.00122354	0.0494251	0.193386
Gm6606	-0.392924	-2.35859	-13.7712	0.00122354	0.0494251	0.193386
Armc3	-0.392924	-2.35859	-13.7712	0.00122354	0.0494251	0.193386
Hc	-0.392924	-2.35859	-13.7712	0.00122354	0.0494251	0.193386
Gm13590	-0.392924	-2.35859	-13.7712	0.00122354	0.0494251	0.193386
Gm13602	-0.392924	-2.35859	-13.7712	0.00122354	0.0494251	0.193386
Hspe1-ps5	-0.392924	-2.35859	-13.7712	0.00122354	0.0494251	0.193386
Gm14425	-0.392924	-2.35859	-13.7712	0.00122354	0.0494251	0.193386
Gm13783	-0.392924	-2.35859	-13.7712	0.00122354	0.0494251	0.193386
n-R5s204	-0.392924	-2.35859	-13.7712	0.00122354	0.0494251	0.193386
Gm14025	-0.392924	-2.35859	-13.7712	0.00122354	0.0494251	0.193386
Slc24a3	-0.392924	-2.35859	-13.7712	0.00122354	0.0494251	0.193386
Mylk2	-0.392924	-2.35859	-13.7712	0.00122354	0.0494251	0.193386
Gssos1	-0.392924	-2.35859	-13.7712	0.00122354	0.0494251	0.193386
Gm14703	-0.392924	-2.35859	-13.7712	0.00122354	0.0494251	0.193386
Rhox7b	-0.392924	-2.35859	-13.7712	0.00122354	0.0494251	0.193386
Gm14717	-0.392924	-2.35859	-13.7712	0.00122354	0.0494251	0.193386
Gm14753	-0.392924	-2.35859	-13.7712	0.00122354	0.0494251	0.193386
Gm14794	-0.392924	-2.35859	-13.7712	0.00122354	0.0494251	0.193386
Gm5863	-0.392924	-2.35859	-13.7712	0.00122354	0.0494251	0.193386
Gm7123	-0.392924	-2.35859	-13.7712	0.00122354	0.0494251	0.193386
Slc10a5	-0.392924	-2.35859	-13.7712	0.00122354	0.0494251	0.193386
Pgk1-ps3	-0.392924	-2.35859	-13.7712	0.00122354	0.0494251	0.193386
Cp	-0.392924	-2.35859	-13.7712	0.00122354	0.0494251	0.193386
Gm43488	-0.392924	-2.35859	-13.7712	0.00122354	0.0494251	0.193386
Gm42921	-0.392924	-2.35859	-13.7712	0.00122354	0.0494251	0.193386
Gm37819	-0.392924	-2.35859	-13.7712	0.00122354	0.0494251	0.193386
Mir8120	-0.392924	-2.35859	-13.7712	0.00122354	0.0494251	0.193386
4731419I09Rik	-0.392924	-2.35859	-13.7712	0.00122354	0.0494251	0.193386
Gm43743	-0.392924	-2.35859	-13.7712	0.00122354	0.0494251	0.193386
Gm43768	-0.392924	-2.35859	-13.7712	0.00122354	0.0494251	0.193386
Gm43463	-0.392924	-2.35859	-13.7712	0.00122354	0.0494251	0.193386
Nhlh2	-0.392924	-2.35859	-13.7712	0.00122354	0.0494251	0.193386
Gm43063	-0.392924	-2.35859	-13.7712	0.00122354	0.0494251	0.193386
Gpr61	-0.392924	-2.35859	-13.7712	0.00122354	0.0494251	0.193386
Dpyd	-0.392924	-2.35859	-13.7712	0.00122354	0.0494251	0.193386
Gm22903	-0.392924	-2.35859	-13.7712	0.00122354	0.0494251	0.193386
Gm16325	-0.392924	-2.35859	-13.7712	0.00122354	0.0494251	0.193386
Hrct1	-0.392924	-2.35859	-13.7712	0.00122354	0.0494251	0.193386
Gm12444	-0.392924	-2.35859	-13.7712	0.00122354	0.0494251	0.193386
Gm10576	-0.392924	-2.35859	-13.7712	0.00122354	0.0494251	0.193386
Gm25323	-0.392924	-2.35859	-13.7712	0.00122354	0.0494251	0.193386
Gm10570	-0.392924	-2.35859	-13.7712	0.00122354	0.0494251	0.193386
Gm24636	-0.392924	-2.35859	-13.7712	0.00122354	0.0494251	0.193386
Gm13007	-0.392924	-2.35859	-13.7712	0.00122354	0.0494251	0.193386
Gm13027	-0.392924	-2.35859	-13.7712	0.00122354	0.0494251	0.193386
Padi1	-0.392924	-2.35859	-13.7712	0.00122354	0.0494251	0.193386
Gm43810	-0.392924	-2.35859	-13.7712	0.00122354	0.0494251	0.193386
Gm42847	-0.392924	-2.35859	-13.7712	0.00122354	0.0494251	0.193386
Gm43792	-0.392924	-2.35859	-13.7712	0.00122354	0.0494251	0.193386
Tmprss11a	-0.392924	-2.35859	-13.7712	0.00122354	0.0494251	0.193386
Gm2986	-0.392924	-2.35859	-13.7712	0.00122354	0.0494251	0.193386
Gm43082	-0.392924	-2.35859	-13.7712	0.00122354	0.0494251	0.193386
Gm13829	-0.392924	-2.35859	-13.7712	0.00122354	0.0494251	0.193386
Gm42550	-0.392924	-2.35859	-13.7712	0.00122354	0.0494251	0.193386
Gm42655	-0.392924	-2.35859	-13.7712	0.00122354	0.0494251	0.193386
Gm22965	-0.392924	-2.35859	-13.7712	0.00122354	0.0494251	0.193386
Hcar1	-0.392924	-2.35859	-13.7712	0.00122354	0.0494251	0.193386
B230303O12Rik	-0.392924	-2.35859	-13.7712	0.00122354	0.0494251	0.193386
Gm37978	-0.392924	-2.35859	-13.7712	0.00122354	0.0494251	0.193386
Gm13855	-0.392924	-2.35859	-13.7712	0.00122354	0.0494251	0.193386
Gm44175	-0.392924	-2.35859	-13.7712	0.00122354	0.0494251	0.193386
Gm19078	-0.392924	-2.35859	-13.7712	0.00122354	0.0494251	0.193386
Gm44417	-0.392924	-2.35859	-13.7712	0.00122354	0.0494251	0.193386
4933412L11Rik	-0.392924	-2.35859	-13.7712	0.00122354	0.0494251	0.193386
Gm44279	-0.392924	-2.35859	-13.7712	0.00122354	0.0494251	0.193386
Gm43868	-0.392924	-2.35859	-13.7712	0.00122354	0.0494251	0.193386
Usp18	-0.392924	-2.35859	-13.7712	0.00122354	0.0494251	0.193386
Gm26826	-0.392924	-2.35859	-13.7712	0.00122354	0.0494251	0.193386
Gm42740	-0.392924	-2.35859	-13.7712	0.00122354	0.0494251	0.193386
Gm43952	-0.392924	-2.35859	-13.7712	0.00122354	0.0494251	0.193386
Gm15687	-0.392924	-2.35859	-13.7712	0.00122354	0.0494251	0.193386
Gm24307	-0.392924	-2.35859	-13.7712	0.00122354	0.0494251	0.193386
Fam71e2	-0.392924	-2.35859	-13.7712	0.00122354	0.0494251	0.193386
Gm44863	-0.392924	-2.35859	-13.7712	0.00122354	0.0494251	0.193386
Snord23	-0.392924	-2.35859	-13.7712	0.00122354	0.0494251	0.193386
B230322F03Rik	-0.392924	-2.35859	-13.7712	0.00122354	0.0494251	0.193386
Gm29296	-0.392924	-2.35859	-13.7712	0.00122354	0.0494251	0.193386
Bnc1	-0.392924	-2.35859	-13.7712	0.00122354	0.0494251	0.193386
RP23-75I5.1	-0.392924	-2.35859	-13.7712	0.00122354	0.0494251	0.193386
Gm10605	-0.392924	-2.35859	-13.7712	0.00122354	0.0494251	0.193386
Gm8463	-0.392924	-2.35859	-13.7712	0.00122354	0.0494251	0.193386
RP24-306C18.9	-0.392924	-2.35859	-13.7712	0.00122354	0.0494251	0.193386
Olfr687	-0.392924	-2.35859	-13.7712	0.00122354	0.0494251	0.193386
Gm5737	-0.392924	-2.35859	-13.7712	0.00122354	0.0494251	0.193386
RP23-57D10.3	-0.392924	-2.35859	-13.7712	0.00122354	0.0494251	0.193386
Gm15197	-0.392924	-2.35859	-13.7712	0.00122354	0.0494251	0.193386
Grip1os3	-0.392924	-2.35859	-13.7712	0.00122354	0.0494251	0.193386
Gm44911	-0.392924	-2.35859	-13.7712	0.00122354	0.0494251	0.193386
Gm44789	-0.392924	-2.35859	-13.7712	0.00122354	0.0494251	0.193386
Gm24698	-0.392924	-2.35859	-13.7712	0.00122354	0.0494251	0.193386
Gm15359	-0.392924	-2.35859	-13.7712	0.00122354	0.0494251	0.193386
4930448N21Rik	-0.392924	-2.35859	-13.7712	0.00122354	0.0494251	0.193386
BC030870	-0.392924	-2.35859	-13.7712	0.00122354	0.0494251	0.193386
RP23-116P5.1	-0.392924	-2.35859	-13.7712	0.00122354	0.0494251	0.193386
Gm16177	-0.392924	-2.35859	-13.7712	0.00122354	0.0494251	0.193386
Gm3235	-0.392924	-2.35859	-13.7712	0.00122354	0.0494251	0.193386
RP23-143B2.1	-0.392924	-2.35859	-13.7712	0.00122354	0.0494251	0.193386
Gm22314	-0.392924	-2.35859	-13.7712	0.00122354	0.0494251	0.193386
Gm17222	-0.392924	-2.35859	-13.7712	0.00122354	0.0494251	0.193386
Gm17173	-0.392924	-2.35859	-13.7712	0.00122354	0.0494251	0.193386
Gm5089	-0.392924	-2.35859	-13.7712	0.00122354	0.0494251	0.193386
Gm29642	-0.392924	-2.35859	-13.7712	0.00122354	0.0494251	0.193386
Olfr26	-0.392924	-2.35859	-13.7712	0.00122354	0.0494251	0.193386
Tecta	-0.392924	-2.35859	-13.7712	0.00122354	0.0494251	0.193386
Gm23326	-0.392924	-2.35859	-13.7712	0.00122354	0.0494251	0.193386
Omt2b	-0.392924	-2.35859	-13.7712	0.00122354	0.0494251	0.193386
Gm17040	-0.392924	-2.35859	-13.7712	0.00122354	0.0494251	0.193386
Gm17399	-0.392924	-2.35859	-13.7712	0.00122354	0.0494251	0.193386
Cck	-0.392924	-2.35859	-13.7712	0.00122354	0.0494251	0.193386
Hhatl	-0.392924	-2.35859	-13.7712	0.00122354	0.0494251	0.193386
Gm16518	-0.392924	-2.35859	-13.7712	0.00122354	0.0494251	0.193386
Cby3	-0.392924	-2.35859	-13.7712	0.00122354	0.0494251	0.193386
Gm12224	-0.392924	-2.35859	-13.7712	0.00122354	0.0494251	0.193386
1700047K16Rik	-0.392924	-2.35859	-13.7712	0.00122354	0.0494251	0.193386
Slc5a10	-0.392924	-2.35859	-13.7712	0.00122354	0.0494251	0.193386
Rab11fip4os1	-0.392924	-2.35859	-13.7712	0.00122354	0.0494251	0.193386
Mir5119	-0.392924	-2.35859	-13.7712	0.00122354	0.0494251	0.193386
Krt15	-0.392924	-2.35859	-13.7712	0.00122354	0.0494251	0.193386
Gm23849	-0.392924	-2.35859	-13.7712	0.00122354	0.0494251	0.193386
Gm11653	-0.392924	-2.35859	-13.7712	0.00122354	0.0494251	0.193386
Recql5os1	-0.392924	-2.35859	-13.7712	0.00122354	0.0494251	0.193386
Gm11733	-0.392924	-2.35859	-13.7712	0.00122354	0.0494251	0.193386
Gm25948	-0.392924	-2.35859	-13.7712	0.00122354	0.0494251	0.193386
Gcgr	-0.392924	-2.35859	-13.7712	0.00122354	0.0494251	0.193386
Hdgfl1	-0.392924	-2.35859	-13.7712	0.00122354	0.0494251	0.193386
2610204G07Rik	-0.392924	-2.35859	-13.7712	0.00122354	0.0494251	0.193386
4930426I24Rik	-0.392924	-2.35859	-13.7712	0.00122354	0.0494251	0.193386
Gm17191	-0.392924	-2.35859	-13.7712	0.00122354	0.0494251	0.193386
Gm25888	-0.392924	-2.35859	-13.7712	0.00122354	0.0494251	0.193386
Gm26698	-0.392924	-2.35859	-13.7712	0.00122354	0.0494251	0.193386
Scarna13	-0.392924	-2.35859	-13.7712	0.00122354	0.0494251	0.193386
Itgb8	-0.392924	-2.35859	-13.7712	0.00122354	0.0494251	0.193386
Adcy8	-0.392924	-2.35859	-13.7712	0.00122354	0.0494251	0.193386
Gm20420	-0.392924	-2.35859	-13.7712	0.00122354	0.0494251	0.193386
Cpt1b	-0.392924	-2.35859	-13.7712	0.00122354	0.0494251	0.193386
4930562C15Rik	-0.392924	-2.35859	-13.7712	0.00122354	0.0494251	0.193386
Gm9961	-0.392924	-2.35859	-13.7712	0.00122354	0.0494251	0.193386
Gm15807	-0.392924	-2.35859	-13.7712	0.00122354	0.0494251	0.193386
Tssk1	-0.392924	-2.35859	-13.7712	0.00122354	0.0494251	0.193386
Iglc1	-0.392924	-2.35859	-13.7712	0.00122354	0.0494251	0.193386
Gm15840	-0.392924	-2.35859	-13.7712	0.00122354	0.0494251	0.193386
Gm15971	-0.392924	-2.35859	-13.7712	0.00122354	0.0494251	0.193386
Vmn1r-ps146	-0.392924	-2.35859	-13.7712	0.00122354	0.0494251	0.193386
Spdef	-0.392924	-2.35859	-13.7712	0.00122354	0.0494251	0.193386
Cyp17a1	-0.392924	-2.35859	-13.7712	0.00122354	0.0494251	0.193386
Rpp14	0.480021	5.39637	13.7307	0.00123348	0.0497545	0.184817
Tex261	0.472287	5.55057	13.7159	0.00123713	0.0498297	0.181683
Elp5	0.43779	5.79518	13.7086	0.00123895	0.049831	0.180126
Smpdl3b	0.830498	4.65974	13.6676	0.00124917	0.0501159	0.171405
Nsf	0.694243	7.24858	13.6586	0.00125145	0.0501159	0.169465
Gm11991	1.08939	-1.61744	13.6555	0.00125221	0.0501159	0.168821
D930048N14Rik	-2.0019	3.80163	-13.6351	0.00125738	0.0501159	0.164445
Txn2	0.727395	6.72231	13.6336	0.00125775	0.0501159	0.164128
Gm16015	-1.72314	-1.69349	-13.6163	0.00126215	0.0501159	0.160413
Gm15651	-1.72314	-1.69349	-13.6163	0.00126215	0.0501159	0.160413
Elof1	0.47614	5.1604	13.6134	0.00126288	0.0501159	0.159798
Ppp1r7	0.478827	6.86412	13.6095	0.00126387	0.0501159	0.158968
Hmga2	1.39927	5.98144	13.6091	0.00126399	0.0501159	0.158869
Ubl7	0.527157	5.47405	13.585	0.00127015	0.050289	0.15369
Lx2B	-0.557784	7.63801	-13.5772	0.00127215	0.0502968	0.152015
Kit	-1.38289	6.39489	-13.5606	0.00127643	0.0503424	0.148434
Zbtb2	0.845095	5.18115	13.5566	0.00127746	0.0503424	0.147574
Wsb2	0.636471	6.41777	13.5517	0.00127872	0.0503424	0.146529
Gprasp1	-0.956923	6.21544	-13.529	0.00128461	0.0503787	0.141627
Dnah8	-1.15561	7.60616	-13.5289	0.00128464	0.0503787	0.1416
Abcc1	-0.950218	5.40828	-13.5273	0.00128505	0.0503787	0.141259
Ino80c	0.452275	5.16142	13.5065	0.00129051	0.0504769	0.136739
Map3k5	1.12026	3.59215	13.5039	0.00129117	0.0504769	0.136188
Slc9a5	-1.66852	3.56233	-13.4821	0.00129692	0.0506306	0.131446
Abca2	-0.421362	4.50086	-13.4733	0.00129924	0.0506503	0.129539
Platr7	-0.399659	4.85372	-13.4411	0.0013078	0.0509125	0.122513
Gls2	-0.784071	4.27199	-13.4343	0.00130961	0.0509125	0.121036
Tor1a	0.53185	4.64486	13.4143	0.00131498	0.0510503	0.116655
Baz2b	-0.872133	5.87706	-13.3992	0.00131905	0.051137	0.113349
Xxylt1	0.584399	5.06948	13.3809	0.00132402	0.051223	0.109325
Tdrd12	-1.41197	3.99174	-13.3775	0.00132494	0.051223	0.108577
Fzd5	0.503843	7.49255	13.3656	0.00132819	0.051243	0.105952
Itpr1	-0.782571	5.66373	-13.3621	0.00132913	0.051243	0.105195
Scd1	0.595962	7.38366	13.3322	0.00133732	0.0514086	0.098602
Pja2	-1.1135	4.66547	-13.3283	0.00133841	0.0514086	0.0977293
Chd6	-0.699579	6.26382	-13.3263	0.00133895	0.0514086	0.0972984
Rab11fip1	0.427169	4.36485	13.3025	0.00134552	0.05159	0.0920404
Ptges	1.26452	3.76583	13.2945	0.00134776	0.0516048	0.0902566
Gpr160	0.977853	3.88276	13.2779	0.00135239	0.0517113	0.0865686
Cnpy1	-2.18268	5.7837	-13.2333	0.00136494	0.0520645	0.0766375
Foxn4	-1.66764	2.01672	-13.2318	0.00136536	0.0520645	0.076304
Pomgnt1	0.614191	4.79712	13.2239	0.00136758	0.052078	0.0745557
Zfp780b	0.551572	4.21624	13.2126	0.0013708	0.0521295	0.0720239
L1M3de	-1.14201	2.59829	-13.204	0.00137325	0.0521516	0.070101
Aire	-1.94154	4.37729	-13.1881	0.00137779	0.0522531	0.0665411
Wdr90	-0.658037	4.66389	-13.1782	0.00138064	0.0522903	0.0643107
RMER15-int	-1.13864	5.01371	-13.1683	0.00138347	0.0523263	0.0621056
Rpl10l	1.02178	7.03152	13.1209	0.00139723	0.0527752	0.0514251
Gm2832	-2.89268	0.547865	-13.1009	0.00140309	0.0529249	0.0469052
Fam63a	0.456945	6.87626	13.0608	0.00141494	0.0532751	0.0378071
Chd7	-1.1364	4.93778	-13.0566	0.00141619	0.0532751	0.0368559
Sltm	-0.98493	6.6641	-13.038	0.00142172	0.0534065	0.0326407
Zfp771	1.09789	4.55402	13.032	0.00142351	0.0534065	0.0312756
2810403A07Rik	-1.03048	6.10988	-13.0171	0.00142799	0.0535027	0.0278717
Syne2	0.631982	5.14222	12.9937	0.00143507	0.0536729	0.0225116
2410002F23Rik	-0.350355	5.69084	-12.9893	0.00143638	0.0536729	0.0215239
Dsg2	0.913392	6.15949	12.9653	0.00144371	0.0538149	0.0160056
Gli1	-1.92329	4.8849	-12.9634	0.00144426	0.0538149	0.0155874
Eml5	-1.03009	4.65705	-12.9565	0.00144638	0.0538149	0.0139947
Mthfd1l	-0.449758	7.25591	-12.9516	0.00144789	0.0538149	0.0128647
Pgap2	0.467704	4.89446	12.9445	0.00145006	0.0538239	0.0112375
Ivd	0.812647	5.64584	12.9212	0.00145723	0.0540182	0.00588102
B4galt6	0.935978	7.07266	12.8951	0.00146533	0.0542124	-0.000145203
Itm2b	0.552738	5.61557	12.8918	0.00146636	0.0542124	-0.000902399
Zbtb10	0.782872	4.69008	12.8822	0.00146938	0.0542523	-0.00314026
Slc25a27	-2.94916	1.26799	-12.8652	0.00147471	0.054374	-0.00708081
Wwc2	0.935003	6.49844	12.8592	0.00147657	0.054374	-0.00845356
Cisd1	0.363129	6.06797	12.8226	0.00148815	0.0546753	-0.0169635
Dse	0.454629	6.73254	12.821	0.00148867	0.0546753	-0.0173419
Arap2	-0.738996	3.72062	-12.7945	0.00149713	0.0549137	-0.023516
Sugp2	-1.0922	4.77234	-12.7795	0.00150197	0.0550191	-0.0270405
Scarb2	-0.377602	6.08586	-12.759	0.00150858	0.0551887	-0.0318309
Fam20b	0.629535	5.21607	12.7389	0.0015151	0.0552826	-0.0365415
Cd276	-1.07266	5.04351	-12.7389	0.00151511	0.0552826	-0.0365458
Adam9	0.410244	5.2749	12.7062	0.00152581	0.0555481	-0.0442388
Adam23	-0.56854	7.59462	-12.7033	0.00152677	0.0555481	-0.0449232
Hpcal1	-0.543662	3.72659	-12.6911	0.00153081	0.0555481	-0.0478169
Dolk	0.992965	3.49598	12.6896	0.00153129	0.0555481	-0.0481579
Nt5e	1.29982	5.03494	12.6865	0.00153233	0.0555481	-0.0489038
Gramd1b	-0.532764	5.29974	-12.6736	0.0015366	0.0555727	-0.0519471
Prss42	-2.19729	-1.01396	-12.6506	0.00154426	0.0555727	-0.0573925
Prkag3	-1.34229	-1.88391	-12.6426	0.00154695	0.0555727	-0.059297
Gm38043	-1.34229	-1.88391	-12.6426	0.00154695	0.0555727	-0.059297
2010300F17Rik	-1.34229	-1.88391	-12.6426	0.00154695	0.0555727	-0.059297
Arthur1C	-1.34229	-1.88391	-12.6426	0.00154695	0.0555727	-0.059297
Zfp944	-0.827849	3.46087	-12.6357	0.00154925	0.0555727	-0.0609206
ORR1B1	-0.852149	7.27961	-12.6238	0.00155325	0.0555727	-0.0637457
Neurod1	-1.81172	2.59287	-12.6192	0.00155482	0.0555727	-0.0648569
Ccnl2	-1.13356	6.59199	-12.6181	0.00155517	0.0555727	-0.065104
Zfp422	-0.732265	3.93088	-12.617	0.00155556	0.0555727	-0.0653753
Acsf2	1.12265	4.65043	12.6038	0.00156003	0.0555727	-0.0685206
MT2B2	-1.02346	5.59325	-12.602	0.00156063	0.0555727	-0.0689432
RMER1B	-0.841747	6.07443	-12.6013	0.00156088	0.0555727	-0.0691238
Usp4	0.44297	7.12505	12.5887	0.00156515	0.0556084	-0.0721185
Fbxo43	-2.54391	-1.2831	-12.5778	0.00156888	0.0556084	-0.0747292
Zfp236	-0.621474	4.71195	-12.5755	0.00156965	0.0556084	-0.0752693
Prdx6	0.568264	7.45188	12.5749	0.00156986	0.0556084	-0.0754121
Rpusd1	0.697208	4.10835	12.5645	0.00157342	0.0556473	-0.0778989
RLTR22_Mur	-1.01223	4.2518	-12.5601	0.00157494	0.0556473	-0.0789616
Dcaf7	0.368543	6.95049	12.5233	0.00158765	0.0559849	-0.0877935
AmnSINE1	-1.18291	2.27906	-12.5208	0.00158851	0.0559849	-0.0883853
Plekhm1	0.372319	6.52478	12.4888	0.00159968	0.0563077	-0.0960954
Sigirr	-0.43335	4.44757	-12.4758	0.00160426	0.0563761	-0.0992361
Snhg1	-1.42081	5.0393	-12.4718	0.00160567	0.0563761	-0.100204
Nxt1	0.629564	5.30455	12.4517	0.00161276	0.0565539	-0.105056
Gm43803	-1.03343	2.87972	-12.441	0.00161658	0.0566167	-0.107661
Aar2	0.493807	5.53073	12.4319	0.00161984	0.0566597	-0.109879
Atp1b1	0.778367	6.85504	12.4247	0.00162239	0.0566779	-0.111613
Auts2	-1.29957	3.76308	-12.4174	0.00162502	0.0566989	-0.113401
Rbm33	-0.364735	6.90952	-12.4002	0.00163119	0.0568008	-0.117579
Snhg20	-1.6936	2.97538	-12.3954	0.0016329	0.0568008	-0.118735
Mdm4	-1.3819	7.79526	-12.3923	0.00163404	0.0568008	-0.119509
Tcf7	-0.376336	5.17767	-12.3749	0.00164032	0.05688	-0.123737
Poldip3	0.620888	7.87714	12.3688	0.00164255	0.05688	-0.125244
Foxo3	-0.386371	6.75704	-12.3649	0.00164397	0.05688	-0.126197
Tmem178b	-1.3654	-1.42991	-12.3635	0.00164447	0.05688	-0.126531
Slc25a37	-0.967088	3.91287	-12.3533	0.00164821	0.0569389	-0.129043
Hjurp	-0.493049	8.23301	-12.3334	0.00165549	0.0570808	-0.133911
Oxnad1	0.41611	5.57444	12.3295	0.00165691	0.0570808	-0.134857
Car12	-2.66421	0.345271	-12.3189	0.00166082	0.0570808	-0.137464
Sort1	-0.491523	4.88642	-12.3182	0.00166109	0.0570808	-0.137641
Zbtb45	0.674771	6.01591	12.3142	0.00166255	0.0570808	-0.138612
MTEb	-1.09311	6.08535	-12.2852	0.00167333	0.0572111	-0.145767
Golga1	-0.923592	3.10992	-12.2805	0.00167508	0.0572111	-0.146921
Epha4	0.705229	6.64445	12.267	0.00168013	0.0572111	-0.150252
Mpp6	-0.351085	6.44389	-12.2645	0.00168106	0.0572111	-0.150864
Slc16a14	-2.43514	-1.33749	-12.2619	0.00168204	0.0572111	-0.15151
Zfp574	0.717232	5.73818	12.2609	0.00168244	0.0572111	-0.151777
Phf19	0.863199	4.27237	12.255	0.00168465	0.0572111	-0.15323
Ncbp2	0.491567	6.63057	12.2542	0.00168496	0.0572111	-0.153435
RLTR28	-1.54476	4.74764	-12.2435	0.00168897	0.0572111	-0.156066
Lrrc59	0.604506	8.37475	12.2382	0.00169099	0.0572111	-0.157387
MLT1A	-1.58657	3.63662	-12.2378	0.00169113	0.0572111	-0.157481
F2rl1	0.885236	6.83156	12.2298	0.00169414	0.0572111	-0.159456
Got1	0.618594	8.42435	12.2249	0.00169601	0.0572111	-0.160675
Dmxl2	-1.04049	4.53421	-12.2103	0.00170158	0.0572111	-0.164312
Itga5	0.855652	6.84217	12.2098	0.00170178	0.0572111	-0.164445
Rian	-1.81486	7.03827	-12.2036	0.00170414	0.0572111	-0.165979
Usp46	0.57453	4.53502	12.2028	0.00170445	0.0572111	-0.166181
Stag3	-0.89435	6.12504	-12.2024	0.00170461	0.0572111	-0.166284
Raver2	-0.698587	3.98481	-12.1991	0.00170584	0.0572111	-0.167087
Arpc4	0.528973	6.60001	12.1952	0.00170734	0.0572111	-0.168058
Rhbdd2	0.88874	4.60211	12.1876	0.00171025	0.0572402	-0.169952
Il18bp	-1.48472	2.07566	-12.1783	0.00171383	0.057291	-0.172269
Pcdh1	1.0733	2.79227	12.1496	0.00172494	0.0575935	-0.179446
Llgl2	1.38911	7.3835	12.1438	0.00172721	0.0576005	-0.180909
Dusp6	1.45494	6.98609	12.1294	0.0017328	0.057718	-0.184502
Pde1b	-1.23653	3.49987	-12.1102	0.00174036	0.0578505	-0.18934
Trim16	1.82822	2.80157	12.1087	0.00174092	0.0578505	-0.189702
Rps21	0.515038	8.09416	12.0891	0.00174868	0.0580392	-0.194649
Phkg2	-1.01627	3.40194	-12.0793	0.00175256	0.0580989	-0.197115
Rnd3	1.02924	5.28263	12.0713	0.00175574	0.0581351	-0.19913
Anxa3	1.68111	3.23941	12.054	0.00176262	0.0582939	-0.20349
Flii	0.38616	6.36613	12.0441	0.00176659	0.0583561	-0.205997
RLTR12B	-1.15265	3.83917	-12.0214	0.00177576	0.0585268	-0.211769
Mb21d2	0.493807	5.92991	12.0209	0.00177596	0.0585268	-0.211889
Slc15a2	-1.75546	2.60327	-12.0093	0.00178067	0.0586071	-0.214844
Aard	2.15192	6.08963	11.9973	0.00178552	0.0586071	-0.21788
Cdh4	2.19875	2.00191	11.9906	0.00178827	0.0586071	-0.219594
Smad3	-0.885263	3.77714	-11.9891	0.00178886	0.0586071	-0.219963
Ddah1	1.07958	5.76744	11.989	0.00178889	0.0586071	-0.219984
Rbm42	-0.819112	-1.70305	-11.9642	0.00179908	0.0587746	-0.226323
Slc25a10	0.869475	3.31425	11.9623	0.00179986	0.0587746	-0.226812
Fam193b	-0.995729	5.40261	-11.9602	0.00180073	0.0587746	-0.227351
Mdh2	0.990724	8.68371	11.9538	0.00180336	0.0587746	-0.228983
Mest	-1.2198	2.27023	-11.951	0.00180453	0.0587746	-0.229704
Snx17	0.57601	6.31416	11.9397	0.00180919	0.0588131	-0.23259
Glud1	0.838442	9.42401	11.9379	0.00180993	0.0588131	-0.233041
Dhx37	0.784355	6.38084	11.921	0.00181694	0.0588942	-0.237366
Gm20636	-1.23052	-1.49734	-11.9197	0.0018175	0.0588942	-0.237711
Socs2	0.466895	6.9797	11.9167	0.00181875	0.0588942	-0.23848
Lrp6	-0.36997	6.34444	-11.8822	0.00183325	0.0592349	-0.247361
Gtpbp2	-1.05133	3.86881	-11.8811	0.00183371	0.0592349	-0.247645
Sptlc1	0.460254	5.87321	11.8765	0.00183564	0.0592349	-0.248822
D630045J12Rik	-0.670288	3.23351	-11.8647	0.00184066	0.0592477	-0.251878
Bcl10	0.511851	5.22169	11.8618	0.00184188	0.0592477	-0.252625
Gm12715	1.93751	2.4695	11.8576	0.00184364	0.0592477	-0.253693
Ndrg3	0.621411	5.27666	11.8457	0.00184873	0.0592477	-0.25678
Krba1	-0.7723	5.28597	-11.8423	0.00185017	0.0592477	-0.257653
Btnl7-ps	-2.05189	1.01659	-11.8397	0.00185127	0.0592477	-0.258323
Mpv17	0.796851	4.38038	11.8321	0.00185454	0.0592477	-0.260302
Slc7a7	0.804469	6.61921	11.8294	0.00185569	0.0592477	-0.260993
RMER10B	-1.18193	4.73799	-11.8253	0.00185744	0.0592477	-0.262049
LTR16A	-1.21127	2.0879	-11.8144	0.00186215	0.0592477	-0.264891
Ccm2	0.904537	4.61798	11.813	0.00186275	0.0592477	-0.26525
Rab3il1	-1.39564	2.63953	-11.8084	0.00186472	0.0592477	-0.266439
Dnmt3b	0.626921	7.37241	11.8041	0.00186659	0.0592477	-0.267561
Irgq	0.627243	4.00482	11.7929	0.00187142	0.0592477	-0.270465
Dhcr24	0.53378	7.71499	11.7929	0.00187146	0.0592477	-0.270488
Gna14	-3.14885	0.0735236	-11.7928	0.00187147	0.0592477	-0.270489
Gm27026	-1.60038	-1.75487	-11.7886	0.0018733	0.0592477	-0.271589
Ap1m1	0.508729	5.94884	11.7836	0.00187547	0.0592477	-0.272885
Cdca5	0.374003	6.4753	11.7816	0.00187636	0.0592477	-0.273423
Gm26873	-1.71839	1.5927	-11.7706	0.00188116	0.0593319	-0.276287
5-Mar	-0.390759	6.73996	-11.7591	0.00188618	0.0594233	-0.279284
Rbx1	0.429503	6.76338	11.7535	0.00188866	0.0594341	-0.280756
Fn3k	-2.06931	-1.5204	-11.7296	0.0018992	0.0596185	-0.287012
Itpk1	1.14924	7.36388	11.728	0.0018999	0.0596185	-0.287425
Sec13	0.497273	6.65142	11.7257	0.00190092	0.0596185	-0.288032
Nemf	-0.625088	6.28709	-11.7042	0.00191046	0.0598398	-0.293659
Atg12	0.405659	5.88626	11.7002	0.00191227	0.0598398	-0.294724
Psmd3	0.44169	8.10781	11.6883	0.0019176	0.059873	-0.297858
Armcx2	-0.628182	5.39686	-11.6882	0.00191762	0.059873	-0.297868
Bcat1	0.781839	9.17991	11.6756	0.00192331	0.0599682	-0.301205
L2c	-1.30801	5.53139	-11.6719	0.00192497	0.0599682	-0.302173
D930015E06Rik	-0.598583	5.35751	-11.6634	0.00192881	0.060021	-0.304419
Cdh3	-1.4447	3.2866	-11.6581	0.00193119	0.0600283	-0.305811
Rngtt	0.40573	5.70292	11.6305	0.00194374	0.0603511	-0.313109
Gps1	0.389788	6.87228	11.6151	0.00195078	0.0605024	-0.317186
Dynll1	0.619273	7.81563	11.6077	0.00195422	0.0605392	-0.319172
Gm9769	-0.477614	5.54362	-11.6031	0.00195631	0.0605392	-0.320375
Nlrp4a	-1.00702	2.92515	-11.5967	0.00195928	0.0605416	-0.322088
Dag1	0.569126	7.78188	11.5933	0.00196083	0.0605416	-0.32298
Nub1	0.55728	6.27328	11.5849	0.00196474	0.0605416	-0.325227
Btbd19	-0.921726	5.22312	-11.5842	0.00196506	0.0605416	-0.325412
Ankrd33b	1.76309	5.76095	11.5553	0.0019785	0.0608886	-0.333111
Mroh2a	-1.22462	2.99429	-11.5394	0.00198594	0.0610503	-0.337353
Lpcat1	0.671672	6.22622	11.5226	0.00199388	0.0611965	-0.341861
Tkfc	0.413248	4.55513	11.5201	0.00199509	0.0611965	-0.342544
Slc27a2	-0.95155	3.53732	-11.5077	0.00200096	0.0612451	-0.34587
Ahcyl2	0.420496	5.17052	11.5075	0.00200106	0.0612451	-0.345925
Spry1	0.636438	4.43773	11.4938	0.00200756	0.0613767	-0.349593
Gm12435	0.988679	-1.66779	11.4866	0.00201099	0.0614021	-0.351527
4930444M15Rik	0.900816	4.16271	11.4829	0.00201279	0.0614021	-0.352537
Dzip1	-0.723127	4.13291	-11.4693	0.0020193	0.0614876	-0.356198
Tef	-0.581219	4.62162	-11.4679	0.00202	0.0614876	-0.356585
ORR1A2	-0.887267	7.20633	-11.4257	0.0020404	0.0619593	-0.367972
Gatsl2	0.805847	3.2087	11.4141	0.00204608	0.0619593	-0.371121
Serping1	-1.22962	2.18868	-11.4023	0.0020519	0.0619593	-0.374344
Nxn	0.463462	4.86385	11.398	0.00205401	0.0619593	-0.37551
Ptges2	0.984692	4.19564	11.3977	0.00205415	0.0619593	-0.375586
Trim35	0.467474	6.871	11.395	0.00205548	0.0619593	-0.376324
Epas1	0.942011	6.15171	11.3948	0.00205556	0.0619593	-0.376365
Ppcs	0.403092	5.4376	11.3752	0.00206526	0.0619593	-0.381712
Erlin2	0.37387	6.09597	11.3706	0.00206752	0.0619593	-0.382951
Fig4	0.852456	6.76818	11.3686	0.00206856	0.0619593	-0.383521
Chrna9	0.914215	4.18728	11.3638	0.00207094	0.0619593	-0.384825
Itga3	1.46531	6.24506	11.3616	0.00207204	0.0619593	-0.38543
Adcy1	0.52571	4.24078	11.3559	0.00207488	0.0619593	-0.386984
Slc7a1	0.412282	7.87167	11.354	0.00207578	0.0619593	-0.38748
Heca	-0.810858	3.64441	-11.3507	0.00207745	0.0619593	-0.388394
RLTR30E_MM	-1.30106	4.0944	-11.347	0.00207929	0.0619593	-0.389395
Gm12346	0.642448	4.49735	11.3464	0.00207959	0.0619593	-0.389563
RLTR14	-1.28148	4.21106	-11.3398	0.00208291	0.0619593	-0.391372
RP23-14P17.5	-1.08172	-1.57174	-11.3393	0.00208315	0.0619593	-0.391503
Dusp5	0.828784	3.12717	11.3376	0.00208403	0.0619593	-0.391986
Eaf1	0.483199	7.29297	11.3367	0.00208448	0.0619593	-0.39223
Glis2	0.637957	5.36118	11.3364	0.0020846	0.0619593	-0.392297
Usp28	-1.01942	6.96	-11.332	0.00208685	0.0619593	-0.393521
Ing5	0.413089	6.47452	11.3282	0.00208876	0.0619593	-0.394564
Ttc14	-0.91468	5.74338	-11.3065	0.00209973	0.0622185	-0.400518
4931406C07Rik	0.521193	4.60218	11.2978	0.00210414	0.0622831	-0.402906
Nup50	0.405465	7.88841	11.2925	0.0021068	0.0622931	-0.40434
Acd	0.593649	4.8441	11.2883	0.00210895	0.0622931	-0.405498
Minpp1	0.56478	5.79333	11.282	0.00211216	0.0623221	-0.407231
Reep2	-1.50069	1.5625	-11.2754	0.00211555	0.0623562	-0.409057
Lrig1	-0.470783	4.1679	-11.2618	0.00212256	0.0623698	-0.412825
Col4a1	1.79476	5.11878	11.2533	0.0021269	0.0623698	-0.41515
Rsrc2	-0.316309	6.79131	-11.2528	0.0021272	0.0623698	-0.415311
Myb	-1.23828	2.06998	-11.2509	0.00212817	0.0623698	-0.415828
Charlie6	-2.57915	-1.26548	-11.2499	0.00212869	0.0623698	-0.416109
1700108F19Rik	-2.79046	0.408396	-11.2485	0.00212942	0.0623698	-0.416496
Efs	-1.36019	3.74336	-11.2413	0.00213315	0.0624137	-0.418491
Cryzl1	-0.708384	4.24266	-11.2359	0.00213595	0.0624205	-0.419983
Ppid	-0.879895	7.53625	-11.2322	0.00213786	0.0624205	-0.421001
Snrnp48	-1.15945	4.61202	-11.2234	0.00214245	0.0624892	-0.423447
Cnst	0.682536	4.5972	11.2175	0.00214551	0.0624913	-0.425073
Atox1	0.921357	6.08741	11.1883	0.00216081	0.0624913	-0.433179
Fam168b	0.361744	6.8778	11.1865	0.00216177	0.0624913	-0.433685
Nadsyn1	-1.14948	2.16359	-11.1865	0.00216179	0.0624913	-0.433697
Ripk3	0.87019	4.16512	11.1839	0.00216312	0.0624913	-0.434399
Gm37121	-1.55558	-0.996765	-11.1754	0.00216765	0.0624913	-0.436783
Vcp-rs	1.32348	1.94003	11.1605	0.00217555	0.0624913	-0.440935
Cd63	0.371544	6.01694	11.1488	0.00218177	0.0624913	-0.444195
Snapc4	-0.694755	5.24834	-11.1186	0.00219802	0.0624913	-0.452675
Wipi1	-1.50232	2.71034	-11.1131	0.00220097	0.0624913	-0.454207
Taf4	-0.358251	6.23757	-11.1066	0.00220448	0.0624913	-0.456033
Tbrg4	0.369668	7.40136	11.1044	0.00220566	0.0624913	-0.456644
Skil	-1.32528	6.56972	-11.0944	0.0022111	0.0624913	-0.459459
Serpinb9b	1.64405	2.74203	11.0938	0.00221141	0.0624913	-0.459622
Gpr137b	-1.07884	2.89385	-11.0911	0.00221288	0.0624913	-0.460381
Adamts10	-1.41531	2.93504	-11.0856	0.00221589	0.0624913	-0.461934
RLTR16	-0.904812	3.47099	-11.0852	0.00221611	0.0624913	-0.462051
Ccdc77	-0.779207	5.10189	-11.0836	0.00221701	0.0624913	-0.462514
Col4a2	1.94924	3.43873	11.0821	0.00221781	0.0624913	-0.462926
Tmem235	-1.5775	-1.76631	-11.0652	0.00222707	0.0624913	-0.467695
Chrng	-0.822823	-2.14364	-11.0602	0.00222983	0.0624913	-0.469113
4933417C20Rik	-0.822823	-2.14364	-11.0602	0.00222983	0.0624913	-0.469113
Cd247	-0.822823	-2.14364	-11.0602	0.00222983	0.0624913	-0.469113
Hhipl2	-0.822823	-2.14364	-11.0602	0.00222983	0.0624913	-0.469113
BC021767	-0.822823	-2.14364	-11.0602	0.00222983	0.0624913	-0.469113
Gm15732	-0.822823	-2.14364	-11.0602	0.00222983	0.0624913	-0.469113
C030017G13Rik	-0.822823	-2.14364	-11.0602	0.00222983	0.0624913	-0.469113
Cxcl5	-0.822823	-2.14364	-11.0602	0.00222983	0.0624913	-0.469113
Gm43421	-0.822823	-2.14364	-11.0602	0.00222983	0.0624913	-0.469113
Gm43293	-0.822823	-2.14364	-11.0602	0.00222983	0.0624913	-0.469113
Gm42924	-0.822823	-2.14364	-11.0602	0.00222983	0.0624913	-0.469113
Gm44243	-0.822823	-2.14364	-11.0602	0.00222983	0.0624913	-0.469113
Mbd3l2	-0.822823	-2.14364	-11.0602	0.00222983	0.0624913	-0.469113
A630014C17Rik	-0.822823	-2.14364	-11.0602	0.00222983	0.0624913	-0.469113
Gm11694	-0.822823	-2.14364	-11.0602	0.00222983	0.0624913	-0.469113
Gm24507	-0.822823	-2.14364	-11.0602	0.00222983	0.0624913	-0.469113
Gm27903	-0.822823	-2.14364	-11.0602	0.00222983	0.0624913	-0.469113
Crygs	-0.822823	-2.14364	-11.0602	0.00222983	0.0624913	-0.469113
Shd	-0.822823	-2.14364	-11.0602	0.00222983	0.0624913	-0.469113
Gyltl1b	-0.759126	3.35884	-11.0449	0.00223824	0.0626641	-0.473425
ERVB4_1-I_MM-int	-1.34056	2.29773	-11.0267	0.00224833	0.0628834	-0.478573
Sde2	0.359034	7.08527	11.0072	0.00225924	0.0631253	-0.484122
Phf20l1	-1.12669	4.11177	-11.0004	0.00226303	0.0631506	-0.486042
Myg1	0.560419	5.68924	10.9975	0.00226467	0.0631506	-0.486875
Uevld	-2.01629	3.57588	-10.9821	0.00227336	0.0633296	-0.491265
Med22	1.01164	5.85447	10.9703	0.00227999	0.063451	-0.494607
Celf4	0.689936	4.24082	10.9645	0.00228331	0.0634801	-0.496278
ORR1C2-int	-1.66516	4.17588	-10.9588	0.00228654	0.0635065	-0.497898
Gm11478	0.508826	4.27068	10.9335	0.00230099	0.0638444	-0.505132
Gm2128	-2.50298	2.33736	-10.9269	0.00230478	0.0638753	-0.507024
Gpr4	1.41261	3.91866	10.9236	0.00230668	0.0638753	-0.50797
L1_Mm	-0.731633	6.36673	-10.9173	0.00231031	0.0639125	-0.509778
Hoxd8	0.66123	-1.83152	10.8953	0.00232305	0.0641376	-0.516096
Gm26652	0.66123	-1.83152	10.8953	0.00232305	0.0641376	-0.516096
Tek	-1.1186	3.47639	-10.8905	0.00232588	0.0641525	-0.517499
Ago1	-0.422047	6.77782	-10.875	0.0023349	0.0642766	-0.521947
Gosr2	0.298125	6.07386	10.8749	0.00233499	0.0642766	-0.521992
RMER19B	-0.833358	7.05047	-10.87	0.00233784	0.0642919	-0.5234
Taf12	0.594704	4.90623	10.8521	0.00234839	0.0645184	-0.52858
Nrm	0.726368	3.99742	10.8462	0.00235189	0.0645509	-0.530292
2410131K14Rik	0.504744	4.29196	10.8284	0.0023624	0.0647758	-0.535429
Anapc11	0.836906	6.05897	10.8076	0.00237482	0.0650523	-0.541468
Kirrel	1.0877	5.74365	10.7945	0.00238273	0.0652049	-0.545299
Gm9754	-1.41265	-1.40628	-10.7888	0.00238612	0.065234	-0.546941
Pithd1	0.601608	5.0299	10.7823	0.00239008	0.0652575	-0.548853
Als2	0.730653	6.3705	10.7796	0.00239166	0.0652575	-0.549614
Mrps6	0.863954	4.38001	10.7705	0.0023972	0.0652597	-0.552282
Ptpdc1	-1.18923	2.04384	-10.7671	0.00239927	0.0652597	-0.553277
Smim3	0.918519	2.87923	10.7651	0.00240049	0.0652597	-0.553865
Clec16a	0.731585	5.55963	10.7641	0.00240109	0.0652597	-0.554154
Glis3	-1.18747	2.16798	-10.758	0.00240482	0.0652975	-0.555945
Actg1	1.05898	9.996	10.7488	0.0024104	0.0653852	-0.558616
Paip2b	0.427029	6.88001	10.737	0.00241764	0.0654822	-0.562078
Lars	-0.478053	8.46094	-10.7319	0.00242078	0.0654822	-0.563579
Stx18	0.738768	3.09722	10.7315	0.00242101	0.0654822	-0.563688
Foxi3	2.20695	1.98623	10.7183	0.00242915	0.0656388	-0.567564
RodERV21-int	-1.14804	4.76873	-10.6984	0.00244147	0.065908	-0.573411
Akr1b3	0.644067	8.92763	10.6847	0.00245	0.0660744	-0.577443
Ldb3	-2.04835	1.2966	-10.6688	0.00246	0.06628	-0.582151
Ahcy	0.545824	7.10063	10.6641	0.00246293	0.0662949	-0.583528
Cdc25a	0.491719	7.25129	10.6286	0.00248543	0.066836	-0.594049
RP23-321G17.10	-1.92861	-1.59075	-10.6167	0.00249304	0.0669762	-0.597591
Zfp326	-0.946612	4.51646	-10.6075	0.00249892	0.0670697	-0.60032
Gnai2	0.674134	7.6604	10.6036	0.00250144	0.0670727	-0.601485
Leng8	-0.847203	6.31942	-10.5945	0.00250727	0.0671644	-0.604181
Prdm14	-0.441939	4.69127	-10.5835	0.0025144	0.0672596	-0.607472
Pura	0.50186	6.42578	10.5803	0.00251646	0.0672596	-0.608425
Sar1a	0.515975	6.95055	10.5778	0.00251805	0.0672596	-0.609154
Gm43300	-2.58649	0.604172	-10.5634	0.00252745	0.0674434	-0.613475
Rbm25	-0.535282	8.18531	-10.5598	0.00252976	0.0674434	-0.614535
Gm10277	-0.915769	-1.65472	-10.5519	0.00253496	0.0674825	-0.616916
Spata31d1b	0.9416	3.79898	10.5502	0.00253606	0.0674825	-0.617421
Gm16286	0.306318	7.0946	10.544	0.00254015	0.0675058	-0.619289
Snord19	-2.79489	-0.103459	-10.5415	0.00254178	0.0675058	-0.620031
Hecw2	1.42879	1.72779	10.5315	0.00254835	0.0676161	-0.623029
Zfp395	-0.410039	4.79903	-10.5199	0.00255603	0.0676531	-0.626522
Ptprs	-0.818321	5.78956	-10.5193	0.00255637	0.0676531	-0.626677
Nbeal2	0.579978	4.64689	10.5184	0.00255702	0.0676531	-0.62697
Cep44	-1.05365	4.83939	-10.5093	0.00256304	0.0677254	-0.629701
Ccdc186	-0.378954	5.3606	-10.5069	0.0025646	0.0677254	-0.630409
Taok3	0.537364	3.21816	10.4998	0.00256935	0.0677427	-0.632557
Aip	0.643963	4.70812	10.4951	0.00257246	0.0677427	-0.633962
Mir124a-1hg	-1.39206	2.71217	-10.4902	0.00257578	0.0677427	-0.63546
Rfx3	-0.930938	3.40006	-10.4896	0.00257617	0.0677427	-0.635636
Spata5	0.446392	6.00208	10.4782	0.00258382	0.0677427	-0.639083
Srp54b	0.351344	4.5187	10.478	0.00258393	0.0677427	-0.639133
Cars	-0.562065	7.27657	-10.4777	0.00258416	0.0677427	-0.639235
Fam189a2	1.15035	2.80403	10.474	0.00258665	0.0677427	-0.640353
Psph	-0.607916	5.53714	-10.4622	0.00259457	0.0677427	-0.643908
E2f2	0.431366	5.20497	10.4585	0.0025971	0.0677427	-0.64504
Yif1a	0.653886	4.57135	10.4536	0.00260037	0.0677427	-0.646504
Ulbp1	1.19794	3.00072	10.451	0.00260217	0.0677427	-0.647308
Myl6b	1.41085	3.32379	10.4509	0.00260223	0.0677427	-0.647335
Gm10268	-1.77889	-1.66561	-10.4443	0.00260669	0.0677427	-0.649325
Kanga1d	-1.77889	-1.66561	-10.4443	0.00260669	0.0677427	-0.649325
Gm5091	-2.18572	0.676229	-10.4433	0.00260738	0.0677427	-0.649636
Tjp3	-1.15604	2.53887	-10.4403	0.00260944	0.0677427	-0.650553
Tbx20	3.2117	1.62096	10.4376	0.00261123	0.0677427	-0.651353
Smad6	1.52173	3.09289	10.4374	0.00261137	0.0677427	-0.651412
Zc3hav1	0.498793	5.0396	10.4272	0.00261838	0.0678071	-0.654534
Clptm1	0.579627	6.80366	10.4267	0.00261871	0.0678071	-0.65468
Mid1	-3.61285	3.74164	-10.4208	0.00262274	0.0678484	-0.656467
MMVL30-int	-1.37384	3.90613	-10.4138	0.00262756	0.0678666	-0.658606
Npepps	-0.439043	8.19764	-10.4127	0.0026283	0.0678666	-0.658934
Fau	0.661823	8.49481	10.3972	0.00263901	0.0680372	-0.663666
Mboat7	0.326319	5.26728	10.3913	0.00264306	0.0680372	-0.665453
Slc46a1	1.04943	3.10083	10.388	0.00264534	0.0680372	-0.666459
Esrp1	-2.0327	3.14293	-10.3866	0.00264629	0.0680372	-0.666876
IAPEz-int	-0.70795	7.90959	-10.3855	0.0026471	0.0680372	-0.667232
Zcchc17	0.632188	5.18495	10.3755	0.00265405	0.0681531	-0.670287
Dhx32	0.434501	5.91299	10.3677	0.00265949	0.0682161	-0.672675
Adat2	0.746846	4.69688	10.3644	0.00266175	0.0682161	-0.673661
Dcbld1	0.391009	5.92912	10.3614	0.00266383	0.0682161	-0.674575
Tmem147	0.657978	5.03694	10.3535	0.00266943	0.0682968	-0.677021
Zmym6	-1.08221	4.28948	-10.346	0.00267465	0.0683293	-0.679301
Utrn	-0.791912	7.12376	-10.3433	0.00267661	0.0683293	-0.680151
Mgat4c	2.36966	-0.108661	10.3412	0.00267805	0.0683293	-0.680779
Rragd	-1.13981	4.41952	-10.3316	0.00268485	0.0683537	-0.683737
RLTR20B5_MM	-0.988586	2.7556	-10.3273	0.00268791	0.0683537	-0.685066
Gm3671	1.80625	-1.65193	10.3262	0.00268866	0.0683537	-0.685392
9330159F19Rik	1.34507	3.51231	10.3249	0.00268958	0.0683537	-0.685793
Cds1	-1.35254	2.72088	-10.3225	0.00269125	0.0683537	-0.686514
Zfas1	-1.32556	4.22498	-10.3146	0.00269686	0.0684079	-0.688944
ORR1A1-int	-1.09788	5.82364	-10.3126	0.00269828	0.0684079	-0.68956
Mapk9	-0.41167	5.71779	-10.3051	0.00270364	0.0684681	-0.691874
Crkl	0.436817	6.78204	10.3016	0.00270614	0.0684681	-0.692953
Bnip2	-0.408358	5.38831	-10.2948	0.00271103	0.0684681	-0.695062
ORR1A4-int	-0.674584	7.55939	-10.2934	0.00271205	0.0684681	-0.695502
Rbm4	-1.27494	2.90218	-10.2922	0.00271292	0.0684681	-0.695876
Chka	-0.698595	6.43044	-10.2872	0.00271647	0.0684957	-0.697401
Trim25	0.507845	8.30641	10.2828	0.00271967	0.0685146	-0.698778
Ackr4	-1.31604	-1.11653	-10.2732	0.0027266	0.0685572	-0.701748
Rps16-ps2	0.922082	2.78177	10.2718	0.0027276	0.0685572	-0.702178
Lrfn1	0.538836	4.24066	10.2702	0.00272873	0.0685572	-0.702661
Rbm15	0.364631	6.5404	10.2615	0.00273504	0.0686539	-0.70536
Tmco6	-0.633593	3.62125	-10.254	0.00274047	0.0686596	-0.707677
Metap1d	-1.05063	3.44228	-10.2539	0.00274053	0.0686596	-0.707702
Usp2	-0.720512	2.82815	-10.251	0.00274265	0.0686596	-0.708605
Zfp689	0.946174	2.53713	10.2389	0.00275148	0.0687872	-0.712363
Utp6	0.338705	7.57864	10.2353	0.00275409	0.0687872	-0.713473
MERVK26-int	-1.53359	3.15431	-10.2312	0.00275711	0.0687872	-0.714756
Mapre1	0.532425	8.11998	10.2306	0.0027576	0.0687872	-0.714962
Lx5	-0.808766	8.32043	-10.2202	0.00276521	0.0689155	-0.718187
Wscd1	-1.15325	2.01113	-10.2143	0.00276958	0.0689538	-0.720031
Rsrp1	-1.19854	6.5253	-10.2079	0.00277427	0.0689538	-0.72201
Plekhb1	0.546047	4.19886	10.2063	0.00277548	0.0689538	-0.722523
Topors	0.637256	7.8892	10.2046	0.0027767	0.0689538	-0.723036
MLT1J	-0.916765	3.61141	-10.2014	0.0027791	0.0689538	-0.724047
Itsn1	-0.345982	5.954	-10.1909	0.00278692	0.0690864	-0.727336
Gm14221	1.66103	1.76532	10.1821	0.00279341	0.0691859	-0.73006
Aass	1.76208	3.26433	10.1743	0.00279924	0.0692688	-0.7325
Tmem181a	-0.663641	5.12214	-10.1702	0.00280233	0.0692838	-0.733792
Dgcr8	-0.427481	5.9254	-10.1593	0.00281051	0.0693771	-0.737207
RLTR19D	-2.23337	0.863259	-10.1586	0.00281107	0.0693771	-0.73744
Mir6236	2.8357	2.14778	10.149	0.00281826	0.0694931	-0.740433
Krt8	2.29325	3.74009	10.1292	0.00283328	0.0698018	-0.746662
Abhd18	-1.50749	2.3847	-10.1124	0.0028461	0.0698088	-0.751956
Nfyc	0.726496	6.10692	10.1113	0.00284695	0.0698088	-0.752307
E330037G11Rik	-2.3118	-1.16998	-10.1098	0.00284814	0.0698088	-0.752794
ERVB4_1B-I_MM-int	-0.68304	3.49992	-10.1054	0.00285149	0.0698088	-0.754175
Crlf3	-0.573642	6.51647	-10.1035	0.00285297	0.0698088	-0.754781
Clcn7	-0.588987	5.40976	-10.1024	0.00285375	0.0698088	-0.755103
Pcsk6	0.752986	6.49979	10.0952	0.0028593	0.0698088	-0.757383
Noa1	0.753623	5.48355	10.0932	0.00286086	0.0698088	-0.758023
Slc4a8	-1.14661	3.27349	-10.0932	0.00286089	0.0698088	-0.758033
Insig1	-0.930432	5.98668	-10.0902	0.00286317	0.0698088	-0.75897
Gm25321	-1.06909	-1.57806	-10.0891	0.00286406	0.0698088	-0.759332
Steap3	1.01804	4.3735	10.0876	0.00286519	0.0698088	-0.759796
Abcc4	0.396101	6.9008	10.0864	0.00286608	0.0698088	-0.760161
Akap8l	-1.17635	4.79506	-10.0777	0.00287282	0.0699039	-0.762917
Exosc8	-0.402691	5.85124	-10.0749	0.00287499	0.0699039	-0.763805
Frem2	-2.02102	3.12965	-10.0677	0.00288058	0.0699788	-0.766084
Afap1	0.741476	4.97508	10.0645	0.00288313	0.0699797	-0.767121
Ntn1	1.4232	7.44621	10.0399	0.00290232	0.0703845	-0.774916
Eif2b1	0.50264	6.43735	10.0299	0.00291019	0.070514	-0.778097
Bop1	0.849405	7.47897	10.0078	0.00292771	0.0708769	-0.78515
Lx3C	-1.12609	5.47064	-9.99925	0.00293452	0.0709241	-0.787885
Aasdh	-0.705345	3.75029	-9.99415	0.00293859	0.0709241	-0.789515
RMER17C	-1.02115	5.51238	-9.99229	0.00294008	0.0709241	-0.790109
Efr3b	-0.997294	2.4931	-9.99074	0.00294131	0.0709241	-0.790603
Cd47	-1.32785	1.94343	-9.98944	0.00294236	0.0709241	-0.791022
Gm42870	-2.26393	-0.816247	-9.97996	0.00294997	0.0710461	-0.794058
Sgol2b	-1.77044	1.6146	-9.97513	0.00295385	0.0710782	-0.795604
Nrf1	0.456799	6.30556	9.95582	0.00296944	0.0712872	-0.801801
MTD-int	-1.9256	5.54037	-9.95553	0.00296967	0.0712872	-0.801894
Tmem102	-0.645916	2.89832	-9.95489	0.00297019	0.0712872	-0.8021
Zfp397	-0.580294	4.84567	-9.94666	0.00297688	0.0713863	-0.804748
Pptc7	0.653797	4.83832	9.9263	0.00299349	0.071723	-0.811302
Ccdc34	-0.367479	5.14853	-9.92183	0.00299716	0.0717275	-0.812745
Gm12786	-2.03334	-0.484232	-9.91981	0.00299882	0.0717275	-0.813396
Cd37	2.32566	2.98906	9.91031	0.00300664	0.071796	-0.816464
Tln1	0.692752	7.98851	9.91008	0.00300683	0.071796	-0.816539
Pgm2	-2.41872	4.7174	-9.90673	0.00300959	0.0718006	-0.817621
Rimklb	-1.00976	4.73352	-9.90118	0.00301418	0.0718486	-0.819416
Ezh1	-0.698883	4.86893	-9.8888	0.00302444	0.0720062	-0.823423
Ctgf	1.54851	4.42575	9.88698	0.00302595	0.0720062	-0.824011
Pnpla3	0.710984	3.33827	9.87232	0.00303817	0.0722356	-0.828767
Ankrd52	-0.538941	4.9619	-9.86909	0.00304087	0.0722381	-0.829813
Gng3	-0.769911	4.32947	-9.8563	0.0030516	0.0724234	-0.833971
Smap2	0.666891	5.16643	9.85177	0.00305542	0.0724234	-0.835444
Aoc2	-1.31647	1.59133	-9.8461	0.0030602	0.0724234	-0.837289
Rnf144a	-1.13769	2.8513	-9.84495	0.00306116	0.0724234	-0.837662
Eef1akmt1	0.637198	4.56288	9.84327	0.00306259	0.0724234	-0.838212
Fgf17	-1.4028	4.24031	-9.84132	0.00306424	0.0724234	-0.838847
Nphs1	-0.812659	6.00009	-9.83584	0.00306888	0.0724358	-0.840633
Endog	0.661328	2.70301	9.83457	0.00306995	0.0724358	-0.841046
Map3k12	-0.71288	4.37003	-9.82593	0.00307729	0.0724615	-0.843865
Tor2a	0.403553	4.20336	9.82558	0.00307758	0.0724615	-0.843978
Smarca1	-1.19845	4.93471	-9.82412	0.00307883	0.0724615	-0.844456
Rabgap1l	-0.981293	3.86821	-9.82069	0.00308175	0.0724692	-0.845576
Fam199x	-0.580194	3.82399	-9.79938	0.00309998	0.0727892	-0.852543
Smox	-0.731298	2.79358	-9.79726	0.00310181	0.0727892	-0.853239
Stard5	-0.639962	3.16572	-9.79566	0.00310318	0.0727892	-0.853764
Kctd15	-1.29385	2.8674	-9.77885	0.00311768	0.0730339	-0.859273
RMER13A2	-1.08097	3.77536	-9.77751	0.00311885	0.0730339	-0.859715
Poli	-0.354842	5.22437	-9.76231	0.00313205	0.0732281	-0.864709
Ets2	0.45822	5.18686	9.7603	0.0031338	0.0732281	-0.86537
Tmcc3	1.82049	1.00478	9.75891	0.00313501	0.0732281	-0.865828
Slc4a2	0.895088	4.38856	9.75239	0.0031407	0.0732997	-0.867973
Dpysl5	-0.963184	3.25064	-9.73525	0.00315574	0.07356	-0.873624
Fam65a	1.02008	5.27728	9.7332	0.00315754	0.07356	-0.8743
Rhobtb2	0.663087	4.908	9.72807	0.00316206	0.07356	-0.875994
Slc17a9	-0.645589	4.91204	-9.72468	0.00316506	0.07356	-0.877114
Sycp3	-2.04516	1.94008	-9.71716	0.00317171	0.07356	-0.879599
Snhg11	-2.16743	3.80466	-9.71604	0.0031727	0.07356	-0.879971
Bfsp1	-1.8048	-1.65265	-9.71594	0.0031728	0.07356	-0.880005
Soga3	1.35516	5.17606	9.71577	0.00317294	0.07356	-0.880059
Tpt1-ps3	1.25883	3.82974	9.70468	0.00318279	0.0737272	-0.88373
Fut9	-1.77804	4.1534	-9.69597	0.00319056	0.0737748	-0.886618
Extl3	0.347223	5.94817	9.69185	0.00319424	0.0737748	-0.887983
Myadml2os	-2.22349	-0.662808	-9.69032	0.00319561	0.0737748	-0.888492
Snhg6	-1.32838	4.12001	-9.6884	0.00319734	0.0737748	-0.88913
Platr14	-1.78401	2.89174	-9.68645	0.00319908	0.0737748	-0.889777
Celf5	-0.959693	3.35874	-9.68464	0.0032007	0.0737748	-0.890378
RLTR11A2	-1.10842	5.08539	-9.67646	0.00320805	0.0738043	-0.893096
Plekha2	0.755458	5.08091	9.67587	0.00320858	0.0738043	-0.89329
Lrrc31	-2.35421	2.89321	-9.66691	0.00321666	0.0738043	-0.896269
RP23-330G24.3	-1.17135	2.0178	-9.66271	0.00322046	0.0738043	-0.897669
Capns1	0.696498	8.22737	9.65887	0.00322393	0.0738043	-0.898947
Zfp74	-0.542698	4.70446	-9.65852	0.00322424	0.0738043	-0.899062
Chmp4c	0.32193	5.83608	9.65696	0.00322566	0.0738043	-0.899584
Ipo4	0.655248	7.52386	9.6526	0.00322962	0.0738043	-0.901037
Nin	0.583002	4.53745	9.65259	0.00322963	0.0738043	-0.901041
9130011E15Rik	0.53571	5.15274	9.64964	0.00323231	0.0738043	-0.902025
Stt3a	0.516205	8.03429	9.64796	0.00323383	0.0738043	-0.902584
Ankle1	-0.878238	2.69888	-9.64564	0.00323594	0.0738043	-0.903357
Slc10a7	0.271003	5.11877	9.64059	0.00324055	0.0738043	-0.905044
Lss	-0.354906	6.25575	-9.64042	0.0032407	0.0738043	-0.905101
Dmkn	1.98862	-1.35166	9.63938	0.00324165	0.0738043	-0.905446
Fst	0.833932	2.97323	9.63096	0.00324935	0.0739194	-0.908261
Pmm2	0.785634	4.16164	9.61739	0.0032618	0.07413	-0.9128
Ctsb	0.486428	6.90628	9.61509	0.00326392	0.07413	-0.913569
Gm37795	-2.30903	2.70488	-9.60682	0.00327155	0.0741593	-0.91634
Zfp827	-0.406212	3.73504	-9.6054	0.00327286	0.0741593	-0.916817
Synpo2l	2.71659	1.35255	9.60289	0.00327518	0.0741593	-0.917656
RLTR26C_MM	-1.4114	2.5185	-9.60218	0.00327583	0.0741593	-0.917895
Adss	0.388318	7.78249	9.5984	0.00327934	0.0741784	-0.919163
4930516B21Rik	-0.91054	2.2861	-9.59294	0.0032844	0.0742328	-0.920996
Evx1	2.22992	0.960592	9.58356	0.00329313	0.0743699	-0.924149
Sall3	0.610904	5.12995	9.57998	0.00329647	0.074385	-0.925351
P4ha1	-1.1527	4.88297	-9.57551	0.00330065	0.0744192	-0.926855
0610040F04Rik	-2.37565	-0.195982	-9.57102	0.00330485	0.0744539	-0.928368
C430049B03Rik	-1.08777	-1.23067	-9.56353	0.00331188	0.0744918	-0.93089
Tfap2e	-1.08777	-1.23067	-9.56353	0.00331188	0.0744918	-0.93089
Rreb1	0.644797	6.64604	9.55708	0.00331794	0.0745124	-0.933065
Cep63	-0.407848	4.09951	-9.55688	0.00331813	0.0745124	-0.933132
Fam13c	0.741584	3.12045	9.55374	0.00332109	0.0745189	-0.934192
Rrm2	0.531813	9.05808	9.52589	0.00334749	0.0750509	-0.943604
Gorasp2	0.486151	6.31857	9.51914	0.00335393	0.0750642	-0.945892
Prkcdbp	-1.4283	-1.39845	-9.51688	0.00335609	0.0750642	-0.946658
Trpc5	-2.29356	-0.487916	-9.51682	0.00335615	0.0750642	-0.946676
Lama5	-0.395362	8.11463	-9.50874	0.00336389	0.0751771	-0.949418
Nphp4	0.52966	3.71931	9.50264	0.00336974	0.0752085	-0.951486
Fam160b2	0.371387	4.59373	9.50167	0.00337068	0.0752085	-0.951818
Vwf	-1.47574	2.52779	-9.48917	0.00338273	0.0754171	-0.956065
Gm10800	-1.63036	1.2587	-9.48577	0.00338602	0.0754302	-0.957222
Mybl1	-1.20081	4.49983	-9.48031	0.00339131	0.0754877	-0.959079
Zmym3	-0.306997	6.32135	-9.47174	0.00339964	0.0756128	-0.962
Smarca5-ps	-0.549317	3.52839	-9.45643	0.00341458	0.0757193	-0.967222
Grn	0.618977	7.19383	9.45541	0.00341558	0.0757193	-0.96757
Stx16	-0.783238	5.72197	-9.45283	0.0034181	0.0757193	-0.968451
Ces2e	1.25205	-1.53611	9.45121	0.00341969	0.0757193	-0.969004
Mpped1	1.25205	-1.53611	9.45121	0.00341969	0.0757193	-0.969004
Dusp16	-0.820828	4.9351	-9.45018	0.0034207	0.0757193	-0.969356
Zscan4e	2.01128	0.547124	9.4466	0.00342422	0.0757303	-0.970582
Gm42872	-1.14352	-1.20279	-9.44415	0.00342662	0.0757303	-0.971418
Gm12500	-0.7282	-1.7485	-9.43153	0.00343908	0.0757655	-0.97574
Gm44271	-0.7282	-1.7485	-9.43153	0.00343908	0.0757655	-0.97574
Gm16675	-0.7282	-1.7485	-9.43153	0.00343908	0.0757655	-0.97574
RP23-451A6.4	-0.7282	-1.7485	-9.43153	0.00343908	0.0757655	-0.97574
Snhg5	-1.41507	5.05605	-9.4248	0.00344573	0.075775	-0.978043
Wdr62	-0.32252	5.92052	-9.42127	0.00344923	0.075775	-0.979255
Nek3	0.543617	3.30083	9.41917	0.00345132	0.075775	-0.979977
Rpl37	0.798582	8.46799	9.40911	0.00346133	0.075775	-0.983428
Maf1	0.346196	6.00015	9.39127	0.00347918	0.075775	-0.989564
Sag	0.914296	-2.09791	9.39022	0.00348023	0.075775	-0.989924
Rpl30-ps10	0.914296	-2.09791	9.39022	0.00348023	0.075775	-0.989924
Gm14928	0.914296	-2.09791	9.39022	0.00348023	0.075775	-0.989924
Grpr	0.914296	-2.09791	9.39022	0.00348023	0.075775	-0.989924
Gm16082	0.914296	-2.09791	9.39022	0.00348023	0.075775	-0.989924
Tpt1-ps5	0.914296	-2.09791	9.39022	0.00348023	0.075775	-0.989924
Gm24151	0.914296	-2.09791	9.39022	0.00348023	0.075775	-0.989924
Lpo	0.914296	-2.09791	9.39022	0.00348023	0.075775	-0.989924
Hist1h4n	0.914296	-2.09791	9.39022	0.00348023	0.075775	-0.989924
Ppp2r2b	0.914296	-2.09791	9.39022	0.00348023	0.075775	-0.989924
Tmem64	0.932247	6.99984	9.37411	0.00349646	0.0760104	-0.995476
Pdia3	0.467966	9.05152	9.37129	0.00349932	0.0760104	-0.996452
Slc25a11	0.824	6.07964	9.36717	0.00350349	0.0760104	-0.997873
Dkkl1	2.16198	-0.640722	9.36628	0.0035044	0.0760104	-0.998181
Snx18	0.585595	6.59799	9.36602	0.00350465	0.0760104	-0.998268
Plce1	1.20878	2.89855	9.36027	0.00351049	0.0760779	-1.00026
Ddx50	-0.544629	5.94773	-9.35444	0.00351642	0.0760958	-1.00227
Spsb1	-0.733254	3.6171	-9.3541	0.00351677	0.0760958	-1.00239
Rnf157	-0.827022	3.64152	-9.34369	0.0035274	0.0762274	-1.00599
Spata2	0.561482	5.3459	9.3406	0.00353056	0.0762274	-1.00706
Scpep1	0.351202	7.16952	9.34013	0.00353104	0.0762274	-1.00723
Zscan4c	1.54123	1.42948	9.33431	0.003537	0.0762971	-1.00924
Bmp8a	1.70206	2.29087	9.33009	0.00354135	0.0763163	-1.01071
Pgp	0.676954	5.44854	9.32813	0.00354336	0.0763163	-1.01139
Sh3d19	0.408202	6.77229	9.31974	0.00355201	0.0764428	-1.0143
Mad2l1bp	0.416306	3.64924	9.31231	0.00355969	0.0764428	-1.01688
Gm18009	-1.99243	1.25055	-9.30908	0.00356303	0.0764428	-1.018
Srm	0.675829	7.97219	9.30719	0.003565	0.0764428	-1.01866
Polrmt	0.378403	6.21465	9.30593	0.0035663	0.0764428	-1.0191
Rragb	-1.0042	4.95436	-9.304	0.00356831	0.0764428	-1.01977
Emb	-0.899509	5.23678	-9.30232	0.00357005	0.0764428	-1.02035
H2-M2	2.00689	-1.55161	9.30127	0.00357114	0.0764428	-1.02072
Camk2a	1.26441	3.85502	9.29153	0.0035813	0.0766014	-1.02411
Gm15726	-3.46371	0.790428	-9.27631	0.00359724	0.0768346	-1.02942
Tns3	0.588923	8.95369	9.27446	0.00359918	0.0768346	-1.03007
Lman1	0.332644	7.435	9.27266	0.00360107	0.0768346	-1.0307
Cd200	2.43759	-1.33626	9.27062	0.00360321	0.0768346	-1.03141
Il34	-0.980454	2.13585	-9.26476	0.00360939	0.0769076	-1.03346
D2hgdh	0.92432	2.13695	9.26064	0.00361374	0.0769416	-1.0349
Napb	-0.888921	2.65403	-9.25481	0.00361992	0.0769515	-1.03694
Map3k1	-0.593063	5.41083	-9.2534	0.00362141	0.0769515	-1.03744
Gm45094	-1.92478	-0.985821	-9.25239	0.00362248	0.0769515	-1.03779
Tinf2	0.413326	5.3859	9.24162	0.00363393	0.0771004	-1.04157
Rbmxl1	0.320781	7.09653	9.24059	0.00363502	0.0771004	-1.04192
Rfc5	0.575328	7.77509	9.2317	0.00364451	0.0771445	-1.04505
Hmgn5	-0.99795	4.10783	-9.22983	0.00364651	0.0771445	-1.0457
Yy1	0.360259	7.21421	9.2285	0.00364793	0.0771445	-1.04617
Gm15186	-1.81967	-1.03838	-9.2283	0.00364815	0.0771445	-1.04624
Fgd5	-0.873817	2.85035	-9.22364	0.00365314	0.0771916	-1.04788
Cog8	0.545533	6.10997	9.21945	0.00365763	0.0772139	-1.04935
Cdc6	0.741959	6.84813	9.21034	0.00366744	0.0772139	-1.05256
Anpep	1.1038	5.17823	9.20972	0.0036681	0.0772139	-1.05277
Wnt6	1.80609	2.65706	9.20773	0.00367025	0.0772139	-1.05348
Mad1l1	0.467238	5.53031	9.20699	0.00367105	0.0772139	-1.05374
Lats2	1.40606	3.65983	9.20438	0.00367387	0.0772139	-1.05466
Crebzf	-0.749543	6.05903	-9.19952	0.00367912	0.0772139	-1.05637
Cspp1	-0.937408	5.06258	-9.19941	0.00367925	0.0772139	-1.05641
Slc25a36	-1.05769	7.85446	-9.19422	0.00368487	0.0772139	-1.05824
Bzrap1	-1.98303	0.00468138	-9.19274	0.00368648	0.0772139	-1.05876
Zfp365	-0.619785	5.07126	-9.1921	0.00368717	0.0772139	-1.05899
C230037L18Rik	-1.28069	-1.47226	-9.18919	0.00369034	0.0772139	-1.06002
E2f4	0.39179	8.19371	9.18669	0.00369305	0.0772139	-1.0609
RLTR18	-1.22381	3.01564	-9.18647	0.00369329	0.0772139	-1.06097
Chrd	-1.07034	2.03123	-9.18285	0.00369724	0.0772139	-1.06225
Tpst2	0.569179	4.71807	9.18173	0.00369846	0.0772139	-1.06265
Aurka	0.326945	7.15036	9.16925	0.0037121	0.0774409	-1.06706
Chek2	-0.825656	6.02614	-9.16344	0.00371848	0.077516	-1.06912
Per3	-1.98466	2.58887	-9.15116	0.003732	0.0775891	-1.07347
Sema4d	-0.727476	5.06472	-9.14838	0.00373507	0.0775891	-1.07446
Tomm22	0.598363	6.7647	9.14791	0.00373559	0.0775891	-1.07463
Mapkbp1	-0.849466	3.70812	-9.14426	0.00373962	0.0775891	-1.07592
Fth1	0.708013	8.88062	9.14025	0.00374406	0.0775891	-1.07734
Tbcd	0.259279	6.37956	9.13601	0.00374877	0.0775891	-1.07885
Slc39a4	1.04458	5.43246	9.13471	0.00375021	0.0775891	-1.07931
Gm9429	-1.26731	-1.9214	-9.12511	0.0037609	0.0775891	-1.08273
Gm29036	-1.26731	-1.9214	-9.12511	0.0037609	0.0775891	-1.08273
Gm18128	-1.26731	-1.9214	-9.12511	0.0037609	0.0775891	-1.08273
Gm20655	-1.26731	-1.9214	-9.12511	0.0037609	0.0775891	-1.08273
Mir1968	-1.26731	-1.9214	-9.12511	0.0037609	0.0775891	-1.08273
Gm16178	-1.26731	-1.9214	-9.12511	0.0037609	0.0775891	-1.08273
Ankrd29	-1.26731	-1.9214	-9.12511	0.0037609	0.0775891	-1.08273
Zfyve27	-0.594845	4.52196	-9.12049	0.00376606	0.0776043	-1.08437
Fbxo2	0.926987	3.98267	9.1173	0.00376963	0.0776043	-1.08551
Ly6a	2.66763	0.448063	9.11699	0.00376998	0.0776043	-1.08562
Luc7l2	-0.483815	7.55991	-9.11072	0.003777	0.0776658	-1.08785
Ndufs8	0.520446	5.12564	9.10935	0.00377853	0.0776658	-1.08834
Klhl22	0.472987	5.46028	9.10059	0.00378838	0.0777773	-1.09147
Snapc2	0.610718	4.25715	9.09938	0.00378975	0.0777773	-1.0919
Irf9	-0.408696	4.3236	-9.0971	0.00379232	0.0777773	-1.09271
Acaca	0.330668	7.01822	9.0934	0.00379649	0.0778058	-1.09404
Efnb2	1.20076	2.53186	9.08574	0.00380516	0.0779198	-1.09678
Gdi1	-0.70982	5.79503	-9.08009	0.00381157	0.0779198	-1.0988
Mars2	0.534256	5.4549	9.07639	0.00381578	0.0779198	-1.10012
Fzd7	0.275881	6.45357	9.06687	0.00382662	0.0779198	-1.10353
Gm10863	-0.863747	2.5931	-9.05917	0.00383543	0.0779198	-1.10629
Gm43279	-2.07904	-0.735035	-9.05805	0.00383671	0.0779198	-1.1067
Gm16008	-1.87694	-0.836084	-9.04617	0.00385036	0.0779198	-1.11096
Tial1	-0.477066	6.45447	-9.04454	0.00385224	0.0779198	-1.11155
Camsap3	-0.86042	5.06706	-9.04351	0.00385343	0.0779198	-1.11192
Plekhb2	1.0679	5.32069	9.04175	0.00385545	0.0779198	-1.11255
Pacs1	-0.391427	4.28147	-9.03978	0.00385772	0.0779198	-1.11326
Mmd2	2.22497	0.488609	9.03509	0.00386314	0.0779198	-1.11495
Tgfb1	1.23708	4.17725	9.03435	0.003864	0.0779198	-1.11522
Ddx46	-0.414703	7.99974	-9.03112	0.00386775	0.0779198	-1.11638
Ckap4	1.25867	7.40261	9.0282	0.00387112	0.0779198	-1.11743
Cklf	0.709772	2.80281	9.0203	0.0038803	0.0779198	-1.12028
Psmd13	0.430074	7.51905	9.02007	0.00388057	0.0779198	-1.12036
Tbc1d5	0.693045	4.03454	9.01361	0.00388809	0.0779198	-1.12269
Gars	-0.433289	8.69823	-9.01178	0.00389024	0.0779198	-1.12336
Itgal	0.556151	2.9139	9.00717	0.00389561	0.0779198	-1.12502
Wisp1	-1.95908	0.498309	-9.00509	0.00389806	0.0779198	-1.12577
Triml1	-1.03035	5.90475	-9.00482	0.00389836	0.0779198	-1.12587
Hadh	0.46859	6.23245	9.00482	0.00389837	0.0779198	-1.12587
Mcat	0.631648	4.79345	9.00307	0.00390042	0.0779198	-1.1265
Gm9843	1.46658	1.94941	9.00277	0.00390077	0.0779198	-1.12661
Triml2	-0.539605	6.97976	-9.00186	0.00390184	0.0779198	-1.12694
Txndc15	0.502708	4.51809	8.99828	0.00390604	0.0779198	-1.12823
Gm44103	-1.62991	1.49674	-8.99783	0.00390657	0.0779198	-1.1284
Elavl1	0.434718	7.15483	8.99598	0.00390874	0.0779198	-1.12906
L1_Mus2	-0.908945	8.05853	-8.99543	0.00390939	0.0779198	-1.12927
Ifitm1	-0.920813	6.33465	-8.98863	0.00391739	0.0779198	-1.13173
Tmem115	0.741328	4.33032	8.98678	0.00391957	0.0779198	-1.1324
Gm16897	-1.14992	-1.98009	-8.98511	0.00392154	0.0779198	-1.133
Gm14471	-1.14992	-1.98009	-8.98511	0.00392154	0.0779198	-1.133
9230111E07Rik	-1.14992	-1.98009	-8.98511	0.00392154	0.0779198	-1.133
Gm26721	-1.14992	-1.98009	-8.98511	0.00392154	0.0779198	-1.133
Gm10612	-1.14992	-1.98009	-8.98511	0.00392154	0.0779198	-1.133
Gm43622	-1.14992	-1.98009	-8.98511	0.00392154	0.0779198	-1.133
Plek	-1.14992	-1.98009	-8.98511	0.00392154	0.0779198	-1.133
BC051142	-1.14992	-1.98009	-8.98511	0.00392154	0.0779198	-1.133
MER67A	-1.45216	-1.04847	-8.98342	0.00392354	0.0779198	-1.13361
Aldh18a1	-0.674265	6.22954	-8.97597	0.00393235	0.0779198	-1.13631
Fchsd2	-0.700596	4.62547	-8.97577	0.00393258	0.0779198	-1.13639
Gnpda1	0.481148	7.5914	8.97331	0.00393549	0.0779198	-1.13728
Atg14	0.380723	6.40305	8.97328	0.00393553	0.0779198	-1.13729
Gm34653	2.31689	0.0468322	8.97199	0.00393706	0.0779198	-1.13776
4930444G20Rik	-1.56717	-0.717316	-8.96843	0.0039413	0.0779198	-1.13905
Tmem14c	0.913364	5.39261	8.96483	0.00394557	0.0779198	-1.14036
X7C_LINE	-1.94959	0.0763225	-8.96409	0.00394645	0.0779198	-1.14063
Arhgap42	0.675208	4.71097	8.96218	0.00394872	0.0779198	-1.14132
Cntfr	1.83918	3.77837	8.95916	0.00395233	0.0779198	-1.14242
Tnfrsf8	1.55389	1.90664	8.95751	0.00395429	0.0779198	-1.14302
AI467606	0.780895	3.93948	8.95654	0.00395545	0.0779198	-1.14337
L2	-1.24504	6.50553	-8.95524	0.00395701	0.0779198	-1.14384
Map3k9	-1.09138	4.19493	-8.94959	0.00396377	0.0779198	-1.1459
Klhl24	-1.01681	5.86886	-8.94957	0.00396379	0.0779198	-1.14591
Mpdu1	0.550989	6.71614	8.94711	0.00396674	0.0779198	-1.1468
Atp10d	0.45811	6.14997	8.94543	0.00396875	0.0779198	-1.14741
Lnx2	0.698977	5.16462	8.94334	0.00397126	0.0779198	-1.14817
Nr2c2	-0.475306	4.95252	-8.94202	0.00397285	0.0779198	-1.14866
RLTR10B	-1.20951	1.56011	-8.94099	0.00397408	0.0779198	-1.14903
Gpaa1	0.434202	5.47307	8.93838	0.00397722	0.0779198	-1.14998
Zfp568	0.553213	8.35751	8.93779	0.00397792	0.0779198	-1.15019
Cmip	0.340189	7.10961	8.92731	0.00399057	0.0780192	-1.15402
Fbxl3	-0.605691	6.18113	-8.92688	0.00399108	0.0780192	-1.15417
RLTR6_Mm	-1.19564	1.90632	-8.92664	0.00399138	0.0780192	-1.15426
Fam13b	-0.617222	4.98955	-8.9219	0.00399711	0.0780766	-1.15599
Grid2ip	2.36848	-0.709896	8.91227	0.0040088	0.0781818	-1.15951
Rev1	-1.35762	5.14065	-8.90962	0.00401202	0.0781818	-1.16048
Zranb2	-0.64748	6.95095	-8.9062	0.00401619	0.0781818	-1.16173
Fxn	0.52954	4.24622	8.89941	0.00402447	0.0781818	-1.16422
RLTR9D	-0.790302	3.95147	-8.89749	0.00402682	0.0781818	-1.16492
Pitpna	0.369789	6.55342	8.89711	0.00402728	0.0781818	-1.16506
2310015A10Rik	-0.981316	2.97594	-8.89475	0.00403017	0.0781818	-1.16593
Zfp652	-0.884976	6.14128	-8.89286	0.00403248	0.0781818	-1.16662
Psen2	0.688125	2.79915	8.89263	0.00403277	0.0781818	-1.1667
Ajuba	0.57072	7.69405	8.89263	0.00403277	0.0781818	-1.1667
Fitm2	0.459078	4.44783	8.89219	0.00403331	0.0781818	-1.16686
Vipas39	0.309987	5.47063	8.88872	0.00403757	0.07821	-1.16814
Tsc22d1	0.671874	8.0454	8.88471	0.00404249	0.0782278	-1.16961
Mfap3l	1.47798	1.72541	8.88028	0.00404795	0.0782278	-1.17123
Mrps23	0.382173	5.13047	8.87976	0.00404858	0.0782278	-1.17142
Apol7b	1.17125	-1.96943	8.87396	0.00405574	0.0782278	-1.17355
Gm8888	1.17125	-1.96943	8.87396	0.00405574	0.0782278	-1.17355
Alkbh3	-0.557634	3.16006	-8.87271	0.00405728	0.0782278	-1.17402
9430015G10Rik	-0.972441	5.04205	-8.87205	0.0040581	0.0782278	-1.17426
MLT1F	-1.53101	2.79893	-8.86603	0.00406555	0.0782994	-1.17647
Gm36948	-1.99248	-0.638459	-8.86183	0.00407076	0.0782994	-1.17802
Nol9	0.417622	7.88089	8.8591	0.00407415	0.0782994	-1.17902
MERV1_I-int	-0.498745	4.67979	-8.85843	0.00407498	0.0782994	-1.17927
Tbc1d20	0.262804	5.68683	8.85774	0.00407584	0.0782994	-1.17952
Nrep	-1.05369	2.58128	-8.85429	0.00408013	0.0783278	-1.18079
Farp1	1.11314	3.26198	8.84847	0.00408739	0.0784133	-1.18294
Pdxk	0.50562	5.38567	8.8454	0.00409122	0.0784329	-1.18407
Neil3	-1.22482	2.2008	-8.8384	0.00409999	0.0784707	-1.18665
Kmt2a	-0.765871	6.72262	-8.83749	0.00410112	0.0784707	-1.18699
Zfp423	0.750464	6.22623	8.83636	0.00410254	0.0784707	-1.1874
Agl	-0.345463	4.74099	-8.83484	0.00410444	0.0784707	-1.18797
Ado	0.35137	5.63399	8.82616	0.00411536	0.0785734	-1.19117
Wasf3	-0.850056	5.31779	-8.82609	0.00411544	0.0785734	-1.1912
Fgf4	0.340923	7.56668	8.82166	0.00412103	0.0786264	-1.19284
Coa6	0.603748	4.23627	8.81145	0.00413395	0.0787954	-1.19662
Get4	0.603663	6.52776	8.81019	0.00413554	0.0787954	-1.19708
Isyna1	0.879255	7.67039	8.80302	0.00414465	0.0788782	-1.19974
Chfr	0.359061	6.03409	8.80076	0.00414752	0.0788782	-1.20058
Bmp4	1.37661	6.43463	8.8001	0.00414836	0.0788782	-1.20082
Tsen54	0.452776	4.8992	8.78721	0.00416482	0.0790738	-1.20561
Upk1a	0.70414	2.51164	8.78719	0.00416485	0.0790738	-1.20562
Stox2	-1.7048	3.12853	-8.78293	0.00417031	0.0790738	-1.2072
Spic	-1.35143	1.64537	-8.77789	0.00417678	0.0790738	-1.20908
Gm43667	-0.616558	-1.80432	-8.77302	0.00418304	0.0790738	-1.21089
Gm17207	-0.616558	-1.80432	-8.77302	0.00418304	0.0790738	-1.21089
Gm7393	-0.616558	-1.80432	-8.77302	0.00418304	0.0790738	-1.21089
Csrnp2	1.01449	5.04256	8.77194	0.00418443	0.0790738	-1.21129
Prelid1	0.397954	7.75367	8.77114	0.00418546	0.0790738	-1.21159
Apcdd1	1.28818	2.75406	8.7698	0.00418718	0.0790738	-1.21209
Stk25	-0.637148	4.83737	-8.76777	0.00418981	0.0790738	-1.21284
Ccp110	-0.747958	6.2541	-8.76397	0.00419471	0.0791129	-1.21426
Thbd	1.65456	-0.557126	8.75502	0.00420631	0.0792072	-1.2176
RLTR10	-0.957107	3.75015	-8.75413	0.00420746	0.0792072	-1.21793
Rnft2	0.732214	2.68084	8.75354	0.00420823	0.0792072	-1.21815
Kif3c	-0.867336	2.62819	-8.75113	0.00421136	0.0792127	-1.21905
Tmem63a	-0.799009	2.77098	-8.73794	0.00422854	0.0794672	-1.22398
1700018B08Rik	-1.66113	-0.810195	-8.73382	0.00423394	0.0794672	-1.22552
Vps51	0.511314	3.79355	8.72684	0.00424308	0.0794672	-1.22813
Tro	-1.04194	5.29753	-8.7235	0.00424747	0.0794672	-1.22938
4833420G17Rik	-1.10555	4.1173	-8.72223	0.00424914	0.0794672	-1.22986
Cacnb2	-1.6693	-1.72041	-8.7213	0.00425036	0.0794672	-1.23021
Inhbe	-1.6693	-1.72041	-8.7213	0.00425036	0.0794672	-1.23021
Rcl1	0.456542	6.56529	8.72116	0.00425055	0.0794672	-1.23026
Rps12-ps26	-1.9836	-0.509103	-8.71949	0.00425274	0.0794672	-1.23089
Zfp110	0.283459	6.66187	8.71902	0.00425336	0.0794672	-1.23106
Ap5b1	0.862342	2.15333	8.71175	0.00426295	0.0795248	-1.23379
RP24-351P7.8	2.3549	0.364291	8.71043	0.0042647	0.0795248	-1.23428
Skp2	0.534614	6.76595	8.70965	0.00426572	0.0795248	-1.23457
Smyd4	0.43592	4.78742	8.70805	0.00426784	0.0795248	-1.23518
Ddx26b	-1.72268	3.21422	-8.70111	0.00427704	0.0796432	-1.23778
Eif3l	0.529658	8.84826	8.6936	0.00428702	0.0796922	-1.24061
Ppp1r13b	-0.623331	3.28786	-8.69254	0.00428843	0.0796922	-1.24101
Charlie25	-1.98121	0.238256	-8.69157	0.00428972	0.0796922	-1.24137
Tln2	0.269133	6.39583	8.69054	0.0042911	0.0796922	-1.24176
Rprd1b	0.480101	6.30949	8.6876	0.00429502	0.079712	-1.24286
Lsm2	0.61283	6.15646	8.68442	0.00429926	0.0797376	-1.24406
Tm9sf1	0.443539	4.4391	8.67832	0.00430742	0.0797529	-1.24636
1700030J22Rik	1.07338	2.58315	8.67546	0.00431126	0.0797529	-1.24744
Fbxl4	-0.600635	2.65375	-8.67535	0.00431141	0.0797529	-1.24748
Suv420h1	-0.50234	5.47613	-8.67527	0.00431151	0.0797529	-1.24751
Nr6a1	0.403405	5.93821	8.67209	0.00431578	0.079779	-1.24871
Ech1	0.417116	5.9733	8.66673	0.00432299	0.0798191	-1.25073
Acox3	1.11347	3.82795	8.65942	0.00433285	0.0798191	-1.25349
Gns	0.435569	5.83804	8.65931	0.004333	0.0798191	-1.25353
Zp3	1.36234	3.1126	8.65793	0.00433486	0.0798191	-1.25405
Itgb4	0.714346	4.43314	8.65775	0.0043351	0.0798191	-1.25412
Cmtm7	1.02528	4.80556	8.65762	0.00433527	0.0798191	-1.25417
Nipa1	1.3822	2.0784	8.65563	0.00433796	0.0798191	-1.25492
RMER10A	-1.68377	5.53886	-8.65277	0.00434183	0.0798243	-1.256
MLT1E1A	-1.67527	2.39164	-8.64625	0.00435067	0.0798243	-1.25847
Upf3b	-0.373878	5.82195	-8.64604	0.00435096	0.0798243	-1.25855
Nsmaf	-1.22696	4.14699	-8.64552	0.00435167	0.0798243	-1.25875
Dnaaf5	0.586607	6.25432	8.64487	0.00435254	0.0798243	-1.25899
2510009E07Rik	1.29625	1.67041	8.64205	0.00435638	0.0798423	-1.26006
Kdm1a	-0.40767	8.34787	-8.63453	0.00436663	0.0799165	-1.26291
Gm42659	-1.84047	0.0217611	-8.63299	0.00436873	0.0799165	-1.26349
Ephx2	-1.19134	5.56328	-8.62992	0.00437292	0.0799165	-1.26465
Plagl2	0.305282	4.65427	8.62967	0.00437327	0.0799165	-1.26475
Frs3	-1.28333	2.54415	-8.62859	0.00437475	0.0799165	-1.26516
Cdh2	-1.01	2.52113	-8.62598	0.00437832	0.0799294	-1.26615
Cited4	2.65875	0.79838	8.6209	0.00438528	0.0799609	-1.26808
Gm16740	-1.83064	-1.63973	-8.62054	0.00438577	0.0799609	-1.26821
Dido1	0.447269	7.89235	8.61561	0.00439256	0.0800323	-1.27009
Idh2	0.603785	6.73374	8.6011	0.00441257	0.0803445	-1.27561
RLTR30D2_MM	-0.765552	3.45466	-8.59094	0.00442666	0.0805123	-1.27948
Yipf7	-1.41489	-1.84761	-8.5903	0.00442755	0.0805123	-1.27972
Cks1b	0.554001	6.93347	8.58678	0.00443245	0.0805489	-1.28106
Lamc2	1.03684	4.57578	8.58311	0.00443756	0.0805893	-1.28246
Trpc1	-3.30709	-0.523848	-8.5798	0.00444218	0.0806207	-1.28372
Cln8	0.386334	5.01026	8.56453	0.00446358	0.0809109	-1.28956
Kdelr2	0.583264	6.35684	8.56236	0.00446662	0.0809109	-1.29039
IAPLTR2a	-0.907661	3.85474	-8.56219	0.00446687	0.0809109	-1.29045
Mcm2	0.509023	9.13692	8.5574	0.00447362	0.0809806	-1.29229
Adamts9	0.832596	4.78231	8.55047	0.00448339	0.0810854	-1.29494
Gm26814	-1.63792	-1.7361	-8.54815	0.00448668	0.0810854	-1.29583
Tubgcp2	0.332792	6.00419	8.54713	0.00448812	0.0810854	-1.29622
Ikzf4	-1.65999	1.19687	-8.5351	0.00450521	0.0811876	-1.30084
Shisa8	1.25006	2.12508	8.53405	0.0045067	0.0811876	-1.30124
Atp13a2	0.629892	5.05287	8.53401	0.00450676	0.0811876	-1.30126
RMER17D2	-1.14661	2.96829	-8.52884	0.00451412	0.0811876	-1.30324
Rbms1	0.276855	6.40661	8.52793	0.00451543	0.0811876	-1.30359
Exoc8	0.527241	5.11118	8.52616	0.00451795	0.0811876	-1.30427
Nup210	0.233515	6.72487	8.52607	0.00451808	0.0811876	-1.30431
Mat2b	-0.412375	6.70907	-8.52591	0.0045183	0.0811876	-1.30437
ORR1D2-int	-1.03202	3.50075	-8.52342	0.00452186	0.0811876	-1.30532
L1ME3B	-0.965528	2.70168	-8.52272	0.00452286	0.0811876	-1.30559
1190007I07Rik	1.06163	3.20389	8.51774	0.00453	0.0812471	-1.30751
Ints3	0.377279	7.59348	8.51411	0.00453521	0.0812471	-1.30891
Itga6	0.576725	8.01727	8.51273	0.00453719	0.0812471	-1.30944
Gsg1	2.89334	0.432878	8.51033	0.00454065	0.0812471	-1.31036
Mettl5	-0.670058	4.33847	-8.51027	0.00454073	0.0812471	-1.31039
Gm16279	-1.88641	0.332839	-8.50539	0.00454776	0.0812598	-1.31227
Nfatc4	-1.56926	3.44045	-8.50448	0.00454907	0.0812598	-1.31262
Mal2	-1.41257	-0.79462	-8.50371	0.00455018	0.0812598	-1.31291
ORR1A2-int	-0.720883	7.22554	-8.49067	0.00456904	0.0815445	-1.31795
Cyb5r2	-2.36914	-0.343374	-8.48537	0.00457675	0.0815547	-1.31999
4933427D06Rik	-1.98669	-1.34844	-8.48317	0.00457994	0.0815547	-1.32084
2010010A06Rik	-1.98669	-1.34844	-8.48317	0.00457994	0.0815547	-1.32084
Gm5576	1.47275	-1.63485	8.48139	0.00458253	0.0815547	-1.32153
Ehd4	0.665244	5.52174	8.47982	0.00458482	0.0815547	-1.32214
Ppfia4	-1.47213	3.8012	-8.4768	0.00458922	0.0815547	-1.32331
Gm15210	1.02746	2.30635	8.47515	0.00459164	0.0815547	-1.32395
Syde2	0.370588	4.08967	8.47422	0.00459298	0.0815547	-1.3243
L1Md_A	-0.851762	10.4893	-8.46758	0.00460271	0.0816754	-1.32688
Cnp	1.14057	4.57118	8.46219	0.00461061	0.0817207	-1.32896
Txnl4b	0.701714	3.16183	8.46185	0.00461111	0.0817207	-1.3291
Gpx1	0.602832	8.90204	8.45698	0.00461826	0.0817298	-1.33098
Ccdc93	0.311539	5.24669	8.45611	0.00461955	0.0817298	-1.33132
Rnf216	0.293043	5.84917	8.45552	0.00462042	0.0817298	-1.33155
Frmd6	0.790295	4.83429	8.44988	0.00462873	0.0817443	-1.33374
Wbp2nl	1.9275	1.19597	8.44935	0.00462952	0.0817443	-1.33395
Fam117b	-0.221904	5.63546	-8.44418	0.00463715	0.0817443	-1.33595
Shq1	0.447846	5.5584	8.44413	0.00463723	0.0817443	-1.33597
9430034N14Rik	-1.43184	-1.23229	-8.44224	0.00464003	0.0817443	-1.33671
Slc25a34	-1.43184	-1.23229	-8.44224	0.00464003	0.0817443	-1.33671
Tmed1	0.870122	4.72276	8.44109	0.00464174	0.0817443	-1.33716
IAPEY5_I-int	-1.83438	0.940925	-8.43842	0.0046457	0.0817625	-1.33819
Plod2	-1.41052	6.13465	-8.4355	0.00465003	0.0817872	-1.33933
2310022B05Rik	-0.441743	5.69258	-8.42962	0.00465878	0.0818522	-1.34162
2410089E03Rik	-0.342051	5.64194	-8.42749	0.00466194	0.0818522	-1.34245
Hps3	-0.60576	3.65481	-8.4271	0.00466252	0.0818522	-1.3426
Plekha1	-0.272698	6.14569	-8.42179	0.00467045	0.0819068	-1.34467
2610002M06Rik	-0.538069	2.96382	-8.42071	0.00467207	0.0819068	-1.34509
Ift20	0.479846	4.44832	8.41912	0.00467444	0.0819068	-1.34571
Igsf23	1.11991	3.03982	8.41218	0.00468484	0.0819133	-1.34841
Dlg3	-0.635056	4.19749	-8.41196	0.00468517	0.0819133	-1.3485
Cdc45	0.473193	6.04965	8.41192	0.00468524	0.0819133	-1.34852
Bach2	-0.804626	2.40346	-8.41046	0.00468742	0.0819133	-1.34909
Senp3	0.477633	8.42842	8.40355	0.00469781	0.0819133	-1.35178
Aoc3	-3.27918	-0.174825	-8.4022	0.00469984	0.0819133	-1.35231
Ubap1l	-1.88669	1.76328	-8.40068	0.00470214	0.0819133	-1.35291
Pygl	-2.2894	0.787353	-8.40062	0.00470223	0.0819133	-1.35293
Mbtd1	-0.876583	7.2528	-8.40059	0.00470227	0.0819133	-1.35294
Ddx19a	0.409047	7.24765	8.39935	0.00470415	0.0819133	-1.35343
Bin3	0.737278	3.30947	8.39211	0.00471508	0.0819171	-1.35626
Arid3b	0.476036	6.29338	8.39088	0.00471695	0.0819171	-1.35674
Xylt1	0.915267	3.34816	8.39045	0.00471759	0.0819171	-1.35691
Ano9	-1.90166	3.78989	-8.38999	0.0047183	0.0819171	-1.35709
Ftsj1	0.576064	5.28357	8.38753	0.00472202	0.0819171	-1.35805
Guf1	-0.699713	4.61071	-8.38602	0.00472431	0.0819171	-1.35864
Trim11	-1.12793	4.63022	-8.38562	0.00472492	0.0819171	-1.3588
Syt12	-2.07347	-0.737818	-8.37883	0.00473525	0.0819955	-1.36146
Yod1	-0.493427	3.14449	-8.37879	0.00473531	0.0819955	-1.36148
Cpsf4l	-0.938416	3.90143	-8.37625	0.00473918	0.0820115	-1.36247
Gm43482	-2.36518	-0.0884016	-8.37373	0.00474301	0.082027	-1.36346
Myo5c	-0.990247	4.43669	-8.36496	0.00475642	0.0822081	-1.3669
Ddx39	0.346452	8.11559	8.36049	0.00476327	0.0822755	-1.36865
Hook3	-0.993778	4.66325	-8.35554	0.00477087	0.0823506	-1.3706
2510017J16Rik	-1.89375	-0.44121	-8.35222	0.00477598	0.0823506	-1.3719
Zfp362	-1.46279	1.00155	-8.34755	0.00478318	0.0823506	-1.37374
Alkbh5	-0.379103	6.95682	-8.34698	0.00478407	0.0823506	-1.37397
Cpm	1.59349	1.59857	8.34536	0.00478656	0.0823506	-1.3746
Ctnna1	0.622891	9.50742	8.34356	0.00478934	0.0823506	-1.37531
Gm6180	1.8156	1.21083	8.34281	0.0047905	0.0823506	-1.37561
Adgrd1	-0.816962	3.56625	-8.34235	0.00479122	0.0823506	-1.37579
Zmym1	0.518381	6.27524	8.32492	0.00481828	0.0826024	-1.38266
Robo4	1.78043	3.8875	8.32185	0.00482306	0.0826024	-1.38387
Il17f	-0.816263	-1.36642	-8.31836	0.00482851	0.0826024	-1.38525
Mgat2	0.653163	5.41031	8.31705	0.00483056	0.0826024	-1.38577
Stk36	0.619099	2.87209	8.31679	0.00483097	0.0826024	-1.38587
Gm6419	0.867023	-1.42035	8.31513	0.00483356	0.0826024	-1.38653
Arl4c	1.13224	2.25369	8.31366	0.00483587	0.0826024	-1.38711
2410003L11Rik	0.318582	4.64455	8.31332	0.00483639	0.0826024	-1.38724
Tgfbi	-0.926428	3.9527	-8.31157	0.00483914	0.0826024	-1.38794
Ccdc64	-1.08722	3.30634	-8.31085	0.00484027	0.0826024	-1.38822
Tmem57	-0.5095	6.15147	-8.3102	0.00484129	0.0826024	-1.38848
Gm11353	1.74988	-1.14082	8.30779	0.00484507	0.0826024	-1.38943
Kcnd1	-0.833786	2.88997	-8.3076	0.00484536	0.0826024	-1.38951
Ptch1	-1.17528	5.94778	-8.30637	0.0048473	0.0826024	-1.38999
B3gnt7	0.393229	6.28514	8.30021	0.004857	0.0827171	-1.39243
Ppat	0.421169	8.23868	8.2983	0.00486	0.0827178	-1.39319
Zscan4a	2.25179	1.19304	8.29455	0.00486592	0.0827188	-1.39467
Dnajc25	0.671293	2.89862	8.29451	0.00486599	0.0827188	-1.39469
Rpl18a	0.55945	9.22688	8.29045	0.0048724	0.0827655	-1.3963
Gm3252	-1.91552	-0.981189	-8.28744	0.00487716	0.0827655	-1.39749
Stmn3	1.21584	4.53987	8.28715	0.00487763	0.0827655	-1.39761
Cybrd1	-1.28193	-0.85994	-8.2827	0.00488469	0.0827916	-1.39938
Tm2d2	0.632632	3.86991	8.28244	0.0048851	0.0827916	-1.39948
Gm10123	0.68094	5.89602	8.27787	0.00489235	0.0828314	-1.40129
4930525G20Rik	-1.42178	-0.929868	-8.27722	0.00489338	0.0828314	-1.40155
Polr2c	0.339541	6.92766	8.27115	0.00490306	0.0829338	-1.40396
Usp17le	1.97173	-0.642321	8.2697	0.00490537	0.0829338	-1.40454
Eno2	-1.69188	1.51434	-8.26681	0.00491	0.0829617	-1.40569
Slc4a5	1.05296	5.7524	8.26018	0.00492061	0.0830907	-1.40833
Tuba4a	0.330445	7.39788	8.25797	0.00492415	0.0831002	-1.40921
RLTR20D	-1.40777	4.09712	-8.25331	0.00493164	0.0831763	-1.41107
Polr1a	0.442888	7.95325	8.24312	0.00494806	0.083403	-1.41513
Sec61a1	0.517116	7.60383	8.23824	0.00495595	0.0834854	-1.41708
Inf2	-0.269087	4.70958	-8.23367	0.00496335	0.0835067	-1.4189
Adsl	0.306315	6.92265	8.23248	0.00496529	0.0835067	-1.41938
Mrpl49	0.528738	5.9054	8.22894	0.00497102	0.0835067	-1.42079
Tmx2	0.229979	6.00185	8.22843	0.00497186	0.0835067	-1.421
Slc38a5	1.48713	1.77788	8.22824	0.00497217	0.0835067	-1.42107
Hspd1-ps3	0.925005	2.60762	8.22494	0.00497754	0.0835357	-1.42239
Gm24379	-1.75775	-1.447	-8.21791	0.004989	0.0835357	-1.42521
Cd22	-1.75775	-1.447	-8.21791	0.004989	0.0835357	-1.42521
Gm16172	-1.75775	-1.447	-8.21791	0.004989	0.0835357	-1.42521
Spag9	-0.701554	5.56316	-8.21718	0.0049902	0.0835357	-1.4255
Synrg	0.490161	5.28588	8.21452	0.00499455	0.0835357	-1.42657
Tulp4	-1.01426	3.79723	-8.21434	0.00499484	0.0835357	-1.42664
Ccbl2	0.395338	4.37602	8.21231	0.00499816	0.0835411	-1.42745
Greb1	-1.71125	1.33062	-8.20887	0.00500381	0.0835854	-1.42883
MLT1I	-1.72533	1.81295	-8.20512	0.00500995	0.083638	-1.43033
Cmc2	0.758894	4.50746	8.19954	0.00501913	0.0837159	-1.43257
Calb2	-3.0357	1.71788	-8.19864	0.00502062	0.0837159	-1.43293
Wdtc1	0.862788	7.81907	8.19377	0.00502864	0.0837451	-1.43489
Upp1	-1.22696	7.5419	-8.19358	0.00502895	0.0837451	-1.43496
Mcm3	0.590547	9.22881	8.19212	0.00503137	0.0837451	-1.43555
Denr	0.394924	6.3462	8.18473	0.0050436	0.0838311	-1.43852
Gm22027	-1.71791	-1.48283	-8.18304	0.0050464	0.0838311	-1.4392
Hmcn2	-2.14847	2.09328	-8.18292	0.0050466	0.0838311	-1.43925
Gm37090	-2.63111	-0.202045	-8.18175	0.00504854	0.0838311	-1.43972
Rasgrp1	-2.05545	2.60031	-8.17931	0.00505259	0.0838484	-1.4407
Fam107b	0.9129	3.56312	8.17546	0.00505899	0.0838926	-1.44225
Rpl37rt	1.25637	2.3822	8.1711	0.00506625	0.0838926	-1.44401
RLTR13D6	-0.833123	3.13385	-8.1706	0.00506709	0.0838926	-1.44421
Cacna2d2	-1.16704	1.84413	-8.17049	0.00506728	0.0838926	-1.44426
ORR1C1	-1.21831	5.84042	-8.16596	0.00507484	0.0839146	-1.44608
Slc1a3	0.40244	4.5993	8.16568	0.00507531	0.0839146	-1.4462
Ampd3	-1.22414	2.60438	-8.16376	0.00507851	0.0839146	-1.44697
Myo5b	1.18277	1.73078	8.16177	0.00508184	0.0839146	-1.44777
Piwil2	0.577432	4.21316	8.1607	0.00508364	0.0839146	-1.4482
Pga5	-1.94364	0.720167	-8.15287	0.00509678	0.0840088	-1.45136
Mau2	-0.455301	6.00304	-8.15226	0.0050978	0.0840088	-1.45161
Ostc	0.286435	6.59234	8.15192	0.00509838	0.0840088	-1.45175
AI662270	2.18487	-0.195313	8.14734	0.00510609	0.0840618	-1.4536
2610509F24Rik	-2.57669	1.5847	-8.14643	0.00510762	0.0840618	-1.45397
Tcf19	0.643126	3.39429	8.1427	0.00511391	0.0841158	-1.45547
Igdcc4	-0.508026	3.71226	-8.13888	0.00512037	0.0841239	-1.45702
Tbrg1	0.400979	6.83056	8.13712	0.00512335	0.0841239	-1.45773
Commd5	0.716967	4.95205	8.13607	0.00512512	0.0841239	-1.45816
Odf2l	-0.757472	4.34045	-8.13032	0.00513488	0.0841239	-1.46049
Wrap53	0.594343	5.06911	8.12836	0.0051382	0.0841239	-1.46128
Ska2	0.494312	5.08635	8.12661	0.00514117	0.0841239	-1.46199
HAL1b	-1.11422	1.51246	-8.12653	0.00514131	0.0841239	-1.46202
Ildr2	1.45576	1.05206	8.12531	0.00514339	0.0841239	-1.46252
Rnu73b	-1.93001	-0.20845	-8.12465	0.00514452	0.0841239	-1.46279
Rab22a	0.260594	5.11462	8.12011	0.00515225	0.0841239	-1.46463
Cyr61	1.75876	3.64282	8.11786	0.00515609	0.0841239	-1.46554
Ak7	0.520518	4.09546	8.11616	0.005159	0.0841239	-1.46623
Fbxl12	-0.839272	2.99199	-8.11572	0.00515975	0.0841239	-1.46641
Taf1	-0.36999	7.67889	-8.1152	0.00516063	0.0841239	-1.46662
Zfp532	0.285148	7.85944	8.11412	0.00516248	0.0841239	-1.46706
Exo1	0.426331	6.60843	8.11404	0.00516262	0.0841239	-1.46709
H2-M6-ps	-1.24932	4.18858	-8.10761	0.00517363	0.0842052	-1.4697
Phgdh	-0.930347	7.03394	-8.1076	0.00517364	0.0842052	-1.4697
Nbea	-0.864612	4.16362	-8.10401	0.00517982	0.0842566	-1.47117
Lrrc15	-1.58905	1.46293	-8.09723	0.00519147	0.0843531	-1.47392
Slc12a8	-0.566777	3.71858	-8.09705	0.00519179	0.0843531	-1.474
HERV16-int	-1.42852	0.984413	-8.09491	0.00519547	0.0843637	-1.47487
Gas7	1.46794	4.02215	8.09294	0.00519887	0.0843698	-1.47567
RLTR33	-1.18105	4.20707	-8.08927	0.00520522	0.0844238	-1.47716
Tmem170	0.616174	4.77085	8.08718	0.00520884	0.0844334	-1.47802
Gm44205	-1.02735	-1.26088	-8.0843	0.00521382	0.084465	-1.47919
Slc51a	1.9201	-0.236785	8.08228	0.00521733	0.084473	-1.48001
Tep1	0.37365	5.36061	8.07301	0.00523344	0.0846444	-1.4838
AI182371	-1.81561	-1.41807	-8.0727	0.00523399	0.0846444	-1.48392
Cs	0.39242	7.9269	8.06326	0.00525047	0.0848618	-1.48778
Wdr1	0.244655	7.11373	8.05836	0.00525905	0.0849038	-1.48978
Atf5	0.665566	4.20445	8.05823	0.00525927	0.0849038	-1.48983
Trim12c	-1.56274	1.6634	-8.05657	0.00526219	0.0849038	-1.49052
Ube2l3	0.502159	5.80644	8.05253	0.00526928	0.0849349	-1.49217
RLTR19	-1.20971	3.09623	-8.05201	0.00527021	0.0849349	-1.49238
MER21-int	-2.51037	-0.272757	-8.0432	0.00528572	0.0850587	-1.49599
9030617O03Rik	-1.08016	3.26364	-8.04257	0.00528684	0.0850587	-1.49625
Zbed4	0.362425	5.33598	8.04086	0.00528986	0.0850587	-1.49695
Slc2a1	-0.398692	8.34582	-8.04074	0.00529007	0.0850587	-1.497
Rps26	0.678164	9.62357	8.03651	0.00529756	0.08513	-1.49874
Spink1	-0.834814	2.90329	-8.03332	0.00530321	0.0851718	-1.50005
Slc10a1	-1.62753	-1.12518	-8.02833	0.00531206	0.0852648	-1.50209
Steap1	0.999026	4.24978	8.0205	0.00532601	0.0852923	-1.50531
ORR1D1	-1.12519	7.15112	-8.01962	0.00532758	0.0852923	-1.50567
Bcorl1	0.436713	4.57848	8.01696	0.00533232	0.0852923	-1.50677
Tsr1	0.484338	6.88165	8.01152	0.00534207	0.0852923	-1.50901
MLT1F2	-1.08182	3.87777	-8.01082	0.00534331	0.0852923	-1.50929
Hunk	0.502887	6.8226	8.00855	0.00534738	0.0852923	-1.51023
Cpeb4	0.537904	4.52102	8.00768	0.00534893	0.0852923	-1.51059
Pmpca	0.490401	7.10066	8.0074	0.00534945	0.0852923	-1.5107
Vax2os	0.761446	2.4449	8.00673	0.00535064	0.0852923	-1.51098
Tmem2	-0.614313	6.92426	-8.00643	0.00535119	0.0852923	-1.5111
Hs2st1	0.679429	6.13307	8.0043	0.00535501	0.0852923	-1.51198
Gm5644	1.26451	-1.9228	8.00419	0.00535521	0.0852923	-1.51203
A830005F24Rik	1.26451	-1.9228	8.00419	0.00535521	0.0852923	-1.51203
Plxna2	-0.915517	2.52503	-8.00344	0.00535655	0.0852923	-1.51233
Spi1	1.80252	0.390993	7.99664	0.00536879	0.0854088	-1.51514
Kcnt1	-2.19019	-1.45996	-7.99598	0.00536999	0.0854088	-1.51541
Ube4bos2	-1.86266	-1.62373	-7.99054	0.0053798	0.0855162	-1.51765
Gm14494	1.81945	0.649544	7.98551	0.00538891	0.0855935	-1.51973
Tmem8	0.390481	6.03156	7.98412	0.00539144	0.0855935	-1.52031
Cdc7	-0.586884	5.08925	-7.98278	0.00539387	0.0855935	-1.52086
Helz2	-0.874884	2.01131	-7.97962	0.00539961	0.0856282	-1.52217
Slc45a1	-1.3792	-0.95116	-7.9782	0.00540219	0.0856282	-1.52276
Gm38192	-1.70353	0.108754	-7.97301	0.00541164	0.0857294	-1.5249
Gm10030	-2.26189	0.049029	-7.96649	0.00542353	0.085869	-1.5276
Lsm14b	-0.669152	5.83239	-7.96295	0.00543001	0.0858886	-1.52907
Nol4l	0.68807	3.28889	7.96245	0.00543092	0.0858886	-1.52928
Dgka	-0.521663	4.86954	-7.95543	0.00544381	0.0860436	-1.53219
Degs1	0.477388	7.01235	7.95006	0.00545369	0.0861052	-1.53442
Peg3	-0.611552	6.74295	-7.94887	0.00545587	0.0861052	-1.53491
Atp2a3	0.94425	5.4939	7.94828	0.00545696	0.0861052	-1.53516
TINCR	-1.95041	-0.65949	-7.94489	0.0054632	0.0861319	-1.53656
Gcnt1	0.372	4.57497	7.94302	0.00546666	0.0861319	-1.53734
Sptb	1.33796	4.09719	7.94179	0.00546894	0.0861319	-1.53785
Srbd1	-0.600309	5.15491	-7.93463	0.0054822	0.0861319	-1.54083
Plxnb1	-0.803674	4.8528	-7.93405	0.00548328	0.0861319	-1.54107
Lipt2	0.777496	3.17202	7.93405	0.00548328	0.0861319	-1.54107
Ilkap	-0.219899	5.28487	-7.93324	0.00548478	0.0861319	-1.54141
Charlie1b	-1.03688	2.68942	-7.93145	0.0054881	0.0861319	-1.54215
Pramel6	2.635	-0.907344	7.93044	0.00548997	0.0861319	-1.54257
Nnt	0.394118	5.47494	7.92959	0.00549156	0.0861319	-1.54293
RMER17A-int	-1.96621	1.52461	-7.92903	0.00549259	0.0861319	-1.54316
Wsb1	-0.943015	6.25411	-7.92406	0.00550184	0.0862284	-1.54523
Clcn3	-0.536857	6.72729	-7.91964	0.00551009	0.0863092	-1.54707
Gcn1l1	-0.295477	7.83637	-7.90892	0.00553015	0.0865652	-1.55154
Guk1	0.589707	5.73366	7.9076	0.00553263	0.0865652	-1.55209
Slc16a4	-1.90635	0.802911	-7.90247	0.00554229	0.0866675	-1.55424
Efhc2	-1.00813	2.01767	-7.9008	0.00554542	0.0866675	-1.55494
Cers1	-1.62195	-0.460017	-7.89918	0.00554848	0.0866675	-1.55562
Egr1	-1.585	6.04073	-7.89667	0.00555321	0.0866929	-1.55666
Naaladl1	-1.91092	1.24062	-7.89475	0.00555683	0.0867008	-1.55746
Timm21	0.925416	4.87944	7.89128	0.00556339	0.0867546	-1.55892
Slc25a3	0.441628	9.11501	7.88654	0.00557238	0.0868464	-1.5609
Trim36	-1.63897	2.49839	-7.88019	0.00558442	0.0869174	-1.56356
Nrip1	0.449456	3.60069	7.87994	0.0055849	0.0869174	-1.56367
Srgap3	-0.391051	3.35761	-7.87779	0.00558899	0.0869174	-1.56457
Gabrp	-2.02215	1.43591	-7.87758	0.00558939	0.0869174	-1.56466
Kndc1	-1.01224	3.46296	-7.87499	0.00559432	0.0869455	-1.56574
Prdm5	-0.876579	3.64878	-7.872	0.00560003	0.0869859	-1.567
Uqcrc1	0.530401	8.56004	7.86974	0.00560435	0.0869936	-1.56795
Actr1a	0.567604	6.65188	7.86717	0.00560925	0.0869936	-1.56902
Mmel1	-1.86711	0.0234742	-7.86685	0.00560988	0.0869936	-1.56916
Cfp	-1.58831	2.31912	-7.86352	0.00561624	0.087044	-1.57056
Mrpl4	0.664807	6.23305	7.86098	0.00562112	0.0870712	-1.57163
Tmem177	0.558962	3.56759	7.85711	0.00562854	0.0871378	-1.57325
Aebp2	-0.348149	6.44844	-7.85403	0.00563446	0.0871793	-1.57455
Pnpla7	-0.552845	3.61017	-7.85158	0.00563918	0.0871793	-1.57558
Neat1	-1.82959	4.96683	-7.84972	0.00564278	0.0871793	-1.57636
Flnb	0.648227	8.54228	7.84702	0.00564799	0.0871793	-1.5775
MER89	-0.734237	2.47768	-7.84583	0.00565027	0.0871793	-1.578
Mief1	0.391099	6.44689	7.84453	0.00565278	0.0871793	-1.57854
Gpha2	1.41649	-0.676156	7.84327	0.00565523	0.0871793	-1.57908
Gtf3a	0.891677	3.80428	7.84204	0.0056576	0.0871793	-1.57959
Dars2	0.495024	6.08789	7.84115	0.00565933	0.0871793	-1.57997
Qtrtd1	-0.276396	6.02233	-7.83457	0.00567208	0.0873097	-1.58274
Pla2g4b	-1.61593	-0.365491	-7.83356	0.00567405	0.0873097	-1.58317
Gm13456	0.605113	4.52807	7.83	0.00568097	0.087368	-1.58467
Klhl18	0.586505	3.37305	7.82647	0.00568785	0.0874241	-1.58617
Clip4	-0.973675	3.29862	-7.82491	0.00569088	0.0874241	-1.58682
Susd1	-1.41174	1.88937	-7.82229	0.00569599	0.0874544	-1.58793
Adcy7	-1.44065	0.878243	-7.81999	0.00570049	0.0874754	-1.5889
Pgm1	0.317465	4.83452	7.81661	0.0057071	0.0874987	-1.59033
Pidd1	-0.79918	5.16728	-7.81362	0.00571296	0.0874987	-1.59159
Trak1	-0.85697	5.89772	-7.81322	0.00571375	0.0874987	-1.59176
Thbs1	1.87067	1.21401	7.81281	0.00571454	0.0874987	-1.59194
Dcaf12l1	1.29137	4.67685	7.80406	0.00573174	0.0875892	-1.59564
Zdhhc4	0.676475	4.66166	7.80389	0.00573208	0.0875892	-1.59571
Atp6v0a4	-1.89641	2.05116	-7.80333	0.00573319	0.0875892	-1.59595
Nav2	0.474046	4.86507	7.79785	0.00574399	0.0875892	-1.59827
Pvr	0.75377	5.06305	7.79771	0.00574426	0.0875892	-1.59833
Syne4	-0.838885	3.06816	-7.79676	0.00574615	0.0875892	-1.59873
ORR1A1	-0.985632	5.20242	-7.79658	0.00574649	0.0875892	-1.59881
Snhg12	-0.74627	3.04972	-7.79567	0.00574829	0.0875892	-1.5992
Dst	-0.845531	8.20708	-7.79258	0.00575442	0.0875892	-1.60051
Pbp2	1.54426	-1.78292	7.78981	0.00575989	0.0875892	-1.60168
Shroom3	0.91961	5.77259	7.78497	0.00576951	0.0875892	-1.60374
Slco2a1	2.18102	0.78855	7.78271	0.005774	0.0875892	-1.6047
RP23-423E20.7	-1.26143	-1.3175	-7.78144	0.00577653	0.0875892	-1.60524
MTE-int	-1.16038	5.68844	-7.77986	0.00577967	0.0875892	-1.60591
Slc41a1	0.297928	5.93823	7.77926	0.00578087	0.0875892	-1.60616
Rgp1	0.250771	4.58479	7.77717	0.00578502	0.0875892	-1.60705
Itga9	0.310568	5.13874	7.77637	0.00578662	0.0875892	-1.60739
Atp1a3	-0.814372	5.03734	-7.77637	0.00578663	0.0875892	-1.60739
9930104L06Rik	-0.529101	4.20569	-7.77152	0.00579631	0.0875892	-1.60945
Gm37637	-1.63567	0.51432	-7.77147	0.00579641	0.0875892	-1.60948
Gm15894	-2.61062	0.0147624	-7.77075	0.00579784	0.0875892	-1.60978
Gm38104	-1.63909	-1.50633	-7.76964	0.00580006	0.0875892	-1.61025
Gm42372	-1.63909	-1.50633	-7.76964	0.00580006	0.0875892	-1.61025
Psip1	-0.513176	7.85332	-7.76961	0.00580013	0.0875892	-1.61027
Noct	0.983433	7.72805	7.76922	0.0058009	0.0875892	-1.61043
MLTR31FA_MM	-1.39169	2.71752	-7.7647	0.00580997	0.0875892	-1.61236
Cyfip2	-0.561626	4.32675	-7.75874	0.00582193	0.0875892	-1.6149
Gm5389	0.387579	-1.96834	7.75615	0.00582715	0.0875892	-1.616
Gm14706	0.387579	-1.96834	7.75615	0.00582715	0.0875892	-1.616
Gm11185	0.387579	-1.96834	7.75615	0.00582715	0.0875892	-1.616
5830444B04Rik	0.387579	-1.96834	7.75615	0.00582715	0.0875892	-1.616
Gm6433	0.387579	-1.96834	7.75615	0.00582715	0.0875892	-1.616
Gm5321	0.387579	-1.96834	7.75615	0.00582715	0.0875892	-1.616
Zfp781	0.387579	-1.96834	7.75615	0.00582715	0.0875892	-1.616
Gm15246	-1.63277	-0.824374	-7.74889	0.00584179	0.087762	-1.6191
Mme	1.51947	7.35061	7.74206	0.0058556	0.0878822	-1.62201
Copz1	0.270534	7.75039	7.741	0.00585777	0.0878822	-1.62247
Gm44567	-1.81079	-1.43639	-7.74027	0.00585923	0.0878822	-1.62278
Taf5	-0.372104	5.6081	-7.73863	0.00586256	0.0878849	-1.62348
Atr	-1.25887	6.0825	-7.73326	0.00587348	0.0879713	-1.62578
Ypel1	-1.28569	1.86619	-7.7327	0.00587463	0.0879713	-1.62602
Pcyox1	0.427096	5.66549	7.72585	0.00588858	0.0880412	-1.62895
Ecel1	-0.512512	-1.85635	-7.72577	0.00588876	0.0880412	-1.62898
Pnma3	-0.512512	-1.85635	-7.72577	0.00588876	0.0880412	-1.62898
Rpl10-ps6	-0.899839	-1.66268	-7.72223	0.00589599	0.0881002	-1.6305
Spast	-0.215288	5.57603	-7.72074	0.00589904	0.0881002	-1.63114
Plekhg4	-1.64109	0.457741	-7.71891	0.00590279	0.0881002	-1.63192
Slc22a18	1.04687	2.27952	7.71719	0.00590631	0.0881002	-1.63266
RLTR31B_Mm	-1.15202	1.85164	-7.71324	0.00591443	0.0881002	-1.63435
Ndufa4l2	-4.53027	1.89379	-7.71261	0.00591572	0.0881002	-1.63462
Calu	0.327756	7.93871	7.71138	0.00591825	0.0881002	-1.63515
Mir363	-1.59458	-1.5445	-7.70997	0.00592115	0.0881002	-1.63575
1700007J10Rik	-1.59458	-1.5445	-7.70997	0.00592115	0.0881002	-1.63575
Ube3c	0.509238	7.57529	7.7077	0.00592581	0.0881002	-1.63673
Gm12258	-1.03938	1.97053	-7.70692	0.00592743	0.0881002	-1.63706
Adrb1	2.87533	1.14342	7.70178	0.00593803	0.0882109	-1.63927
Synj2	-1.50783	3.23057	-7.69678	0.00594836	0.0883173	-1.64142
RLTR15	-1.01256	5.47438	-7.68958	0.00596329	0.0884919	-1.64451
Shisa2	0.440416	4.1415	7.68525	0.00597229	0.0885784	-1.64638
4833413E03Rik	-1.35124	1.1825	-7.67992	0.00598342	0.0886963	-1.64868
Gm14164	-1.4153	-0.680435	-7.67837	0.00598665	0.0886971	-1.64935
Gm10275	0.59006	3.42079	7.67535	0.00599294	0.0887433	-1.65064
Atp6v0d1	0.614722	7.42509	7.67317	0.00599752	0.0887639	-1.65159
Muc2	-2.61309	-1.24851	-7.66146	0.0060221	0.0890804	-1.65664
Cuta	0.49842	5.14023	7.65731	0.00603084	0.0891523	-1.65843
Ankzf1	-0.754478	4.17776	-7.65612	0.00603334	0.0891523	-1.65895
Snhg17	-1.0927	5.17895	-7.65379	0.00603827	0.0891779	-1.65996
Plxdc2	-0.473552	2.97261	-7.65061	0.00604499	0.0892299	-1.66133
Tmem126a	0.461753	4.85586	7.64815	0.00605019	0.0892399	-1.6624
Adipor1	0.399791	6.81498	7.64588	0.006055	0.0892399	-1.66338
Polq	-0.499661	4.64225	-7.64489	0.0060571	0.0892399	-1.66381
Uhrf1	0.703149	9.10316	7.64425	0.00605845	0.0892399	-1.66408
Whsc1l1	-0.458308	5.17003	-7.63607	0.00607585	0.0892604	-1.66763
Gm44997	-0.496965	3.30937	-7.63531	0.00607748	0.0892604	-1.66796
MLT1E1	-1.47326	1.18049	-7.63424	0.00607975	0.0892604	-1.66842
Gm14780	-1.51965	-1.79523	-7.63287	0.00608267	0.0892604	-1.66902
Gm9905	-1.51965	-1.79523	-7.63287	0.00608267	0.0892604	-1.66902
4732491K20Rik	-1.51965	-1.79523	-7.63287	0.00608267	0.0892604	-1.66902
Bckdhb	0.292486	5.90361	7.63238	0.00608372	0.0892604	-1.66923
Tm9sf4	0.411089	6.18523	7.63158	0.00608543	0.0892604	-1.66958
Golgb1	-0.373181	6.86674	-7.62937	0.00609014	0.0892654	-1.67053
Nagpa	0.96644	4.49604	7.62843	0.00609217	0.0892654	-1.67094
Dgkd	-0.313897	6.13848	-7.62472	0.00610009	0.0892849	-1.67255
Slc6a9	-1.53327	1.37797	-7.6246	0.00610035	0.0892849	-1.6726
Pwwp2a	-0.521012	5.55315	-7.62319	0.00610337	0.0892849	-1.67322
Cystm1	0.532901	3.8475	7.62183	0.00610629	0.0892849	-1.67381
Gm25835	-1.67306	-0.664373	-7.61555	0.00611977	0.0893343	-1.67654
Vta1	0.477748	4.58481	7.61555	0.00611979	0.0893343	-1.67654
Cyp27a1	-2.35659	-1.37676	-7.6153	0.00612032	0.0893343	-1.67665
Tada2b	0.508204	4.15687	7.6143	0.00612247	0.0893343	-1.67708
Tigger7	-1.09621	5.32307	-7.61108	0.00612941	0.0893889	-1.67848
Ankrd16	-1.71183	3.74274	-7.60587	0.00614064	0.0895059	-1.68075
F3	0.970576	2.12034	7.60402	0.00614465	0.0895175	-1.68156
Gprc5a	1.28579	4.34999	7.5987	0.00615617	0.0896386	-1.68387
MMERVK9C_I-int	-1.52862	7.80532	-7.59429	0.00616575	0.0897312	-1.6858
Nsmf	-1.4147	0.904968	-7.59256	0.0061695	0.0897391	-1.68655
Zic2	-2.01927	3.60517	-7.59025	0.00617452	0.0897653	-1.68756
Sox7	1.28724	1.27715	7.586	0.00618379	0.0898317	-1.68941
Nlrp12	-1.26294	2.60253	-7.5852	0.00618552	0.0898317	-1.68976
Ccdc28a	-0.828659	2.37066	-7.58287	0.00619061	0.0898588	-1.69078
Ifit2	-0.94088	1.76736	-7.57859	0.00619997	0.0899479	-1.69265
Fzd3	-0.715152	2.14987	-7.57441	0.00620913	0.090034	-1.69447
Dnase1	-1.37073	1.28188	-7.56908	0.00622083	0.0900907	-1.69681
Smg8	0.363414	6.11746	7.56886	0.00622133	0.0900907	-1.69691
1110002J07Rik	0.545883	2.90004	7.5666	0.0062263	0.0900907	-1.69789
Arl2bp	0.281657	6.31094	7.56535	0.00622906	0.0900907	-1.69844
Arfip1	1.28596	1.78863	7.56447	0.00623099	0.0900907	-1.69883
IAPLTR4	-1.27196	1.99112	-7.56383	0.00623241	0.0900907	-1.69911
Gm5424	1.51514	1.23599	7.5593	0.00624239	0.0901816	-1.70109
Fasn	0.707132	9.80309	7.55711	0.00624724	0.0901816	-1.70205
Kcnt2	-1.77849	0.833683	-7.55659	0.00624839	0.0901816	-1.70228
Smyd2	0.641452	3.15629	7.55369	0.00625482	0.0902277	-1.70355
C230035I16Rik	-1.68486	-0.541378	-7.54854	0.00626622	0.0903157	-1.70581
Samd8	0.430626	6.08544	7.54692	0.00626982	0.0903157	-1.70652
Lpar1	1.19264	4.21063	7.54462	0.00627494	0.0903157	-1.70753
Srp9	0.370278	6.27307	7.54425	0.00627575	0.0903157	-1.70769
Pttg1ip	0.212712	6.00521	7.54365	0.00627709	0.0903157	-1.70795
Snhg4	-1.7282	3.71759	-7.54098	0.00628305	0.0903548	-1.70913
Gabpb2	-0.267119	6.51175	-7.53242	0.00630217	0.0905281	-1.71289
Setd7	-0.919897	2.93003	-7.53163	0.00630393	0.0905281	-1.71324
Fmnl1	-0.744597	3.12241	-7.53123	0.00630483	0.0905281	-1.71342
Tmem214	0.300537	5.55288	7.5275	0.00631318	0.0906015	-1.71506
Kbtbd6	1.07689	3.52554	7.52575	0.00631712	0.0906114	-1.71583
Gm22392	-1.94562	-1.35306	-7.51776	0.00633509	0.0908118	-1.71935
Med13l	0.248614	7.35154	7.51522	0.00634082	0.0908118	-1.72047
Nt5dc3	0.514075	4.84998	7.51421	0.00634309	0.0908118	-1.72091
Gm4604	1.68512	0.218684	7.51159	0.00634901	0.0908118	-1.72207
Ly6g6e	-0.994366	2.82552	-7.51127	0.00634973	0.0908118	-1.72221
Gm16378	1.02893	-1.5013	7.51088	0.00635061	0.0908118	-1.72238
Creb3l1	-0.532308	3.18943	-7.50248	0.00636964	0.0910249	-1.72609
Pan2	-0.583657	5.97909	-7.50128	0.00637236	0.0910249	-1.72662
Add3	-0.32854	5.30932	-7.49999	0.0063753	0.0910249	-1.72719
Adgrf3	-1.09067	-0.955567	-7.49616	0.00638401	0.0910377	-1.72888
Gm5312	1.59362	-1.54916	7.49278	0.00639171	0.0910377	-1.73038
Thsd4	-1.32433	-1.28604	-7.49265	0.00639202	0.0910377	-1.73044
Gpd2	0.875737	7.59115	7.49073	0.00639639	0.0910377	-1.73128
1700042O10Rik	-2.1154	0.426799	-7.48666	0.00640568	0.0910377	-1.73309
Lefty2	0.486025	6.74389	7.48433	0.00641101	0.0910377	-1.73412
Tmem208	0.385354	4.39939	7.47935	0.00642244	0.0910377	-1.73633
Gm8540	1.4475	-1.62222	7.47848	0.00642443	0.0910377	-1.73671
Cox8a	0.847529	7.20446	7.47835	0.00642473	0.0910377	-1.73677
Ipmk	0.458472	7.10811	7.47821	0.00642505	0.0910377	-1.73683
Pde4a	-0.441406	3.45528	-7.478	0.00642553	0.0910377	-1.73692
Sh2b3	0.408005	4.22973	7.47466	0.00643321	0.0910377	-1.7384
Gm8399	2.7211	-0.823516	7.46498	0.00645553	0.0910377	-1.7427
Gm36955	-1.06661	-2.02175	-7.46337	0.00645925	0.0910377	-1.74341
Ren1	-1.06661	-2.02175	-7.46337	0.00645925	0.0910377	-1.74341
1700012L04Rik	-1.06661	-2.02175	-7.46337	0.00645925	0.0910377	-1.74341
Rs1	-1.06661	-2.02175	-7.46337	0.00645925	0.0910377	-1.74341
Gm12424	-1.06661	-2.02175	-7.46337	0.00645925	0.0910377	-1.74341
Gm42875	-1.06661	-2.02175	-7.46337	0.00645925	0.0910377	-1.74341
Gm28719	-1.06661	-2.02175	-7.46337	0.00645925	0.0910377	-1.74341
RP23-42I13.3	-1.06661	-2.02175	-7.46337	0.00645925	0.0910377	-1.74341
Tmprss9	-1.06661	-2.02175	-7.46337	0.00645925	0.0910377	-1.74341
Vmn2r84	-1.06661	-2.02175	-7.46337	0.00645925	0.0910377	-1.74341
Scn4b	-1.06661	-2.02175	-7.46337	0.00645925	0.0910377	-1.74341
Gm16125	-1.06661	-2.02175	-7.46337	0.00645925	0.0910377	-1.74341
Rras2	0.584814	5.52525	7.46262	0.00646099	0.0910377	-1.74375
Tiam1	-0.627216	6.06633	-7.45823	0.00647116	0.0910543	-1.7457
Ubqln4	0.34312	8.27133	7.45596	0.00647643	0.0910543	-1.74671
Rad9b	-0.756046	3.42321	-7.45524	0.0064781	0.0910543	-1.74703
Top3a	0.431846	5.51345	7.45322	0.00648279	0.0910543	-1.74793
Hspe1	0.438231	8.23567	7.45318	0.00648289	0.0910543	-1.74794
Zfp773	-1.82606	1.9892	-7.45191	0.00648585	0.0910543	-1.74851
Plod3	0.309722	5.4474	7.45136	0.00648713	0.0910543	-1.74876
Slc25a20	1.35509	5.17257	7.45087	0.00648827	0.0910543	-1.74897
Cd320	0.66563	5.06676	7.44176	0.0065095	0.0911673	-1.75303
Syne3	-2.0471	-0.266997	-7.44165	0.00650977	0.0911673	-1.75308
Slc16a10	-1.68405	0.588595	-7.44157	0.00650996	0.0911673	-1.75311
Cers6	0.781989	5.72156	7.4411	0.00651104	0.0911673	-1.75332
Atmin	0.310392	7.28273	7.43996	0.00651373	0.0911673	-1.75383
Gm11832	-1.73487	0.440032	-7.43902	0.00651592	0.0911673	-1.75425
Ell2	0.669745	6.06415	7.43679	0.00652114	0.091168	-1.75524
Akt3	-0.931573	4.00181	-7.43621	0.0065225	0.091168	-1.7555
Pcdh17	2.26064	-0.601916	7.43392	0.00652788	0.0911975	-1.75652
[truncated: 25,915 more rows]

## Sheet: Table S3-2
Table S3-2
The different expression analysis result of Zfp281-perturbed cells and control cells after 24-hour synDux induction
Critertia: logFC>1 and p-value < 0.05
	logFC	AveExpr	t	P.Value	adj.P.Val	B	gene	isDEG
Lefty2	-2.60136	6.05147	-15.6396	9.72e-09	0.000260851	9.678	Lefty2	DOWN
Gm29361	1.90645	5.88204	12.3585	1.08e-07	0.00144947	7.86238	Gm29361	UP
Gm13119	1.99948	6.07163	11.8428	1.66e-07	0.00145542	7.51413	Gm13119	UP
Tmem92	1.81964	6.3198	11.3148	2.62e-07	0.00145542	7.13622	Tmem92	UP
Gm4778	1.82284	5.84152	11.2762	2.71e-07	0.00145542	7.10768	Gm4778	UP
Perp	1.6927	5.4914	10.5818	5.1e-07	0.00187432	6.57299	Perp	UP
Lgals4	1.66845	5.69608	10.4257	5.9e-07	0.00187432	6.44684	Lgals4	UP
Tdpoz4	1.82478	5.23869	10.39	6.11e-07	0.00187432	6.41765	Tdpoz4	UP
Tdpoz3	1.82762	5.67184	10.3437	6.38e-07	0.00187432	6.37964	Tdpoz3	UP
AC133095.2	1.98433	4.15337	10.2493	6.98e-07	0.00187432	6.30155	AC133095.2	UP
Gm8711	2.76065	3.48024	9.85965	1.02e-06	0.0023351	5.97002	Gm8711	UP
Gm9113	1.90164	4.43149	9.75481	1.13e-06	0.0023351	5.87824	Gm9113	UP
BC080695	1.97731	4.69982	9.72422	1.17e-06	0.0023351	5.85125	BC080695	UP
Gm8994	1.55437	7.36343	9.58173	1.35e-06	0.0023351	5.72425	Gm8994	UP
B020031M17Rik	1.74122	4.90732	9.39649	1.63e-06	0.0023351	5.55597	B020031M17Rik	UP
Spesp1	1.60155	4.87911	9.36787	1.68e-06	0.0023351	5.52964	Spesp1	UP
Gm5580	1.73252	6.03933	9.36491	1.68e-06	0.0023351	5.52691	Gm5580	UP
Slfn9	-3.0472	2.06067	-9.31924	1.77e-06	0.0023351	5.4847	Slfn9	DOWN
Usp17lc	1.45834	6.33713	9.30936	1.78e-06	0.0023351	5.47554	Usp17lc	UP
Snai1	1.87079	4.20346	9.29905	1.8e-06	0.0023351	5.46597	Snai1	UP
Gm4971	1.54993	5.80648	9.25982	1.88e-06	0.0023351	5.42945	Gm4971	UP
Pramef6	2.04989	3.80215	9.23941	1.92e-06	0.0023351	5.41039	Pramef6	UP
AC168977.1	1.90884	4.53419	9.17453	2.05e-06	0.0023351	5.34947	AC168977.1	UP
Gm21818	1.57925	6.88784	9.15838	2.09e-06	0.0023351	5.33423	Gm21818	UP
Gm5699	1.77081	3.79606	9.06495	2.3e-06	0.00238135	5.24552	Gm5699	UP
AF067061	1.74588	5.72755	9.05919	2.32e-06	0.00238135	5.24002	AF067061	UP
Dnmt3a	-1.37599	6.10749	-9.0199	2.42e-06	0.00238135	5.2024	Dnmt3a	DOWN
Gldc	-1.41959	8.0941	-8.99423	2.48e-06	0.00238135	5.17773	Gldc	DOWN
Tmem243	-1.7569	3.87254	-8.93229	2.65e-06	0.00245665	5.11788	Tmem243	DOWN
Mmrn2	1.37703	5.57289	8.83828	2.94e-06	0.00249671	5.02622	Mmrn2	UP
Lmx1a	1.68599	3.90296	8.81521	3.01e-06	0.00249671	5.00356	Lmx1a	UP
mt-Rnr2	-1.50491	7.22424	-8.76351	3.18e-06	0.00249671	4.95259	mt-Rnr2	DOWN
Gm11543	1.53782	6.19135	8.74682	3.24e-06	0.00249671	4.93606	Gm11543	UP
Gm2056	1.82669	4.44909	8.74426	3.25e-06	0.00249671	4.93352	Gm2056	UP
Gm13083	2.26393	3.04003	8.74335	3.26e-06	0.00249671	4.93262	Gm13083	UP
ERVB4_2-LTR_MM	1.53789	5.01237	8.64004	3.65e-06	0.00257865	4.82956	ERVB4_2-LTR_MM	UP
Usp17le	1.5416	7.07376	8.63231	3.68e-06	0.00257865	4.8218	Usp17le	UP
Usp17la	1.47013	5.62899	8.62235	3.72e-06	0.00257865	4.81179	Usp17la	UP
Gm9121	1.8465	4.29816	8.60294	3.8e-06	0.00257865	4.79225	Gm9121	UP
Pramef25	1.93722	5.84513	8.59223	3.84e-06	0.00257865	4.78144	Pramef25	UP
SynDux	1.51179	5.35373	8.47208	4.39e-06	0.00280687	4.65929	SynDux	UP
Gm5039	1.33028	7.01677	8.46402	4.43e-06	0.00280687	4.65104	Gm5039	UP
AA623943	1.49266	4.86924	8.4509	4.5e-06	0.00280687	4.63758	AA623943	UP
Psat1	-1.31878	8.11398	-8.36928	4.93e-06	0.00294525	4.55341	Psat1	DOWN
0610040J01Rik	1.76359	4.00469	8.36756	4.94e-06	0.00294525	4.55163	0610040J01Rik	UP
Gm11546	1.5224	4.53934	8.34793	5.05e-06	0.00294577	4.53125	Gm11546	UP
Usp17lb	1.37101	6.05121	8.30585	5.29e-06	0.00299291	4.48742	Usp17lb	UP
RLTR45-int	1.40012	5.66856	8.2963	5.35e-06	0.00299291	4.47745	RLTR45-int	UP
RLTR6B_Mm	1.63987	7.67673	8.26281	5.56e-06	0.00304555	4.44237	RLTR6B_Mm	UP
Gm5576	1.95274	3.32868	8.24473	5.67e-06	0.00304675	4.42337	Gm5576	UP
Gm12183	1.36996	5.77299	8.1869	6.06e-06	0.00319109	4.36234	Gm12183	UP
Gm4027	1.46626	4.77086	8.13908	6.4e-06	0.00322359	4.31155	Gm4027	UP
Thbs1	1.7367	3.34918	8.13144	6.46e-06	0.00322359	4.30341	Thbs1	UP
Gm12800	1.71419	5.47779	8.11644	6.57e-06	0.00322359	4.2874	Gm12800	UP
Fam124a	1.55515	4.30061	8.11232	6.61e-06	0.00322359	4.283	Fam124a	UP
Eif2s3y	-3.51274	0.782904	-8.08638	6.81e-06	0.00322359	4.25525	Eif2s3y	DOWN
MMERVK10D3_I-int	1.39688	6.12813	8.0815	6.84e-06	0.00322359	4.25002	MMERVK10D3_I-int	UP
Ercc4	1.26029	6.2784	8.02783	7.28e-06	0.00336644	4.19227	Ercc4	UP
Stox1	1.76876	3.29569	8.01443	7.4e-06	0.00336644	4.1778	Stox1	UP
Gm12794	1.67314	6.05277	7.94027	8.07e-06	0.00360987	4.09729	Gm12794	UP
Neto2	1.49462	4.27336	7.87898	8.67e-06	0.00365086	4.03021	Neto2	UP
Usp17ld	1.6	4.69585	7.85046	8.97e-06	0.00365086	3.99882	Usp17ld	UP
Tcstv3	1.49868	5.71012	7.84835	8.99e-06	0.00365086	3.9965	Tcstv3	UP
Plk2	1.25921	5.46852	7.84717	9e-06	0.00365086	3.9952	Plk2	UP
Gm38342	1.92154	3.04263	7.82885	9.2e-06	0.00365086	3.97497	Gm38342	UP
Gm4302	2.46297	2.49841	7.81929	9.31e-06	0.00365086	3.96441	Gm4302	UP
Gm2022	1.46153	4.82452	7.80439	9.47e-06	0.00365086	3.94791	Gm2022	UP
Gm8332	1.27809	6.72064	7.80222	9.5e-06	0.00365086	3.94551	Gm8332	UP
Gm4340	1.47961	8.44281	7.80058	9.51e-06	0.00365086	3.94368	Gm4340	UP
Olfr376	2.07074	2.44252	7.80005	9.52e-06	0.00365086	3.94309	Olfr376	UP
Slc16a3	-1.36218	4.73851	-7.73477	1.03e-05	0.00387386	3.87043	Slc16a3	DOWN
Gm5698	1.816	4.57071	7.72665	1.04e-05	0.00387386	3.86135	Gm5698	UP
Sp110	2.02435	3.01422	7.70892	1.06e-05	0.0039027	3.8415	Sp110	UP
Zscan4c	1.6166	8.8142	7.69355	1.08e-05	0.00392153	3.82426	Zscan4c	UP
Gm9245	1.78735	3.10808	7.65211	1.14e-05	0.00406683	3.7776	Gm9245	UP
Eng	1.26145	5.2691	7.5977	1.21e-05	0.00428577	3.716	Eng	UP
Gm4858	1.40489	5.55274	7.58418	1.23e-05	0.00429992	3.70063	Gm4858	UP
Crot	-1.28981	5.94574	-7.54346	1.3e-05	0.00441374	3.6542	Crot	DOWN
Gm10696	1.81221	3.85625	7.54154	1.3e-05	0.00441374	3.652	Gm10696	UP
RP24-560O24.2	1.75125	4.11491	7.52587	1.32e-05	0.00441769	3.63407	RP24-560O24.2	UP
Echdc3	2.17498	2.72633	7.52028	1.33e-05	0.00441769	3.62766	Echdc3	UP
Gtpbp10	-1.23838	6.12043	-7.49483	1.38e-05	0.00450146	3.59845	Gtpbp10	DOWN
Dbf4	-1.28899	8.69999	-7.44601	1.46e-05	0.00472125	3.54215	Dbf4	DOWN
Sri	-1.21291	5.60782	-7.43622	1.48e-05	0.00472146	3.53082	Sri	DOWN
Gm20767	1.43331	7.86995	7.39255	1.56e-05	0.00491595	3.48012	Gm20767	UP
Mecom	1.42803	4.29218	7.37307	1.6e-05	0.00491595	3.45742	Mecom	UP
Zscan4b	1.63623	7.24432	7.36822	1.61e-05	0.00491595	3.45177	Zscan4b	UP
Gm7957	1.68104	6.18378	7.36375	1.62e-05	0.00491595	3.44654	Gm7957	UP
Ddit4l	1.2039	5.00598	7.35306	1.64e-05	0.00491595	3.43405	Ddit4l	UP
Anxa3	1.2745	4.638	7.3476	1.65e-05	0.00491595	3.42766	Anxa3	UP
Inpp4b	1.53479	3.60184	7.33682	1.67e-05	0.0049273	3.41505	Inpp4b	UP
Gm11544	1.88304	3.34416	7.3189	1.71e-05	0.00494361	3.39403	Gm11544	UP
Gm13106	2.28312	2.32571	7.31665	1.71e-05	0.00494361	3.39139	Gm13106	UP
Zscan4e	1.57539	8.17523	7.28108	1.79e-05	0.00511245	3.34952	Zscan4e	UP
Cyp51	-1.14706	6.80742	-7.24176	1.88e-05	0.00531333	3.30304	Cyp51	DOWN
Gm21761	1.49204	9.80513	7.21312	1.95e-05	0.00541615	3.26905	Gm21761	UP
Spz1	1.85952	2.85265	7.20985	1.96e-05	0.00541615	3.26516	Spz1	UP
RP24-351P7.8	1.56457	8.63503	7.14472	2.12e-05	0.00573135	3.18739	RP24-351P7.8	UP
Gm5541	1.61001	3.89788	7.13968	2.14e-05	0.00573135	3.18135	Gm5541	UP
Gm5542	1.60735	3.68335	7.13693	2.15e-05	0.00573135	3.17805	Gm5542	UP
Gm2016	1.12584	6.90242	7.13289	2.16e-05	0.00573135	3.1732	Gm2016	UP
Zscan4f	1.52388	7.56455	7.11995	2.19e-05	0.00576882	3.15767	Zscan4f	UP
Igfbp3	1.21117	5.43904	7.09207	2.27e-05	0.00591555	3.12409	Igfbp3	UP
AW822073	2.74586	1.09809	7.07623	2.32e-05	0.00591555	3.10497	AW822073	UP
Gm21542	1.34415	3.93375	7.07306	2.33e-05	0.00591555	3.10114	Gm21542	UP
Gm6489	1.53161	3.51418	7.06986	2.34e-05	0.00591555	3.09727	Gm6489	UP
Slc25a40	-1.21047	6.26103	-7.03433	2.44e-05	0.00613175	3.05421	Slc25a40	DOWN
Kdm4dl	1.6885	3.51049	7.02076	2.49e-05	0.00613909	3.03771	Kdm4dl	UP
Emb	-1.23522	5.37273	-7.01546	2.5e-05	0.00613909	3.03127	Emb	DOWN
Gm8300	1.30396	7.22359	7.01176	2.52e-05	0.00613909	3.02676	Gm8300	UP
Gm21887	2.62275	1.85862	6.98392	2.61e-05	0.00630472	2.99281	Gm21887	UP
Zscan4d	1.51398	8.94268	6.97363	2.64e-05	0.00633149	2.98023	Zscan4d	UP
ERVB4_2-I_MM-int	1.43142	4.24997	6.92801	2.8e-05	0.00665493	2.92428	ERVB4_2-I_MM-int	UP
Arg2	1.39505	3.92875	6.91242	2.86e-05	0.00670249	2.90509	Arg2	UP
Cntnap3	1.67165	3.01295	6.9089	2.87e-05	0.00670249	2.90076	Cntnap3	UP
Ccser1	1.43974	4.16264	6.89475	2.92e-05	0.00676744	2.8833	Ccser1	UP
Coch	1.22536	4.71995	6.85309	3.09e-05	0.00708194	2.83174	Coch	UP
Trim75	1.75516	2.90092	6.8144	3.25e-05	0.00738458	2.78363	Trim75	UP
Nelfa	1.13839	8.0096	6.80084	3.3e-05	0.00739313	2.76672	Nelfa	UP
Rdh1	1.35646	4.00405	6.78553	3.37e-05	0.00739313	2.74758	Rdh1	UP
Stc2	-1.77608	2.59758	-6.78486	3.37e-05	0.00739313	2.74674	Stc2	DOWN
Rbm48	-1.31625	4.92863	-6.78252	3.38e-05	0.00739313	2.74382	Rbm48	DOWN
Gm13228	1.254	4.9005	6.78174	3.39e-05	0.00739313	2.74285	Gm13228	UP
AC133103.5	2.10331	2.1509	6.74927	3.53e-05	0.00765226	2.70214	AC133103.5	UP
MT-int	1.2509	4.56875	6.74104	3.57e-05	0.00767351	2.6918	MT-int	UP
Rxra	1.09277	5.68538	6.66321	3.96e-05	0.00842885	2.59351	Rxra	UP
ORR1A3-int	1.15366	6.57686	6.6578	3.99e-05	0.00842885	2.58664	ORR1A3-int	UP
Gm2046	1.33589	4.60154	6.64866	4.04e-05	0.00846478	2.57504	Gm2046	UP
Btg2	1.08112	5.47792	6.60927	4.25e-05	0.00885005	2.52487	Btg2	UP
Gm7029	1.66114	2.88607	6.57507	4.45e-05	0.00912584	2.48111	Gm7029	UP
AC140365.1	1.5145	4.40791	6.5747	4.45e-05	0.00912584	2.48063	AC140365.1	UP
Myo1e	0.996063	5.9987	6.52161	4.78e-05	0.00963098	2.41236	Myo1e	None
Chrm3	1.7268	3.2105	6.51856	4.8e-05	0.00963098	2.40843	Chrm3	UP
Stard8	1.28067	3.85999	6.51752	4.81e-05	0.00963098	2.40709	Stard8	UP
AU019990	1.5496	3.40562	6.4981	4.93e-05	0.00981233	2.382	AU019990	UP
Tsen2	1.01237	6.28615	6.48024	5.05e-05	0.00989089	2.35888	Tsen2	UP
Adam22	-1.29344	4.01752	-6.47355	5.1e-05	0.00989089	2.3502	Adam22	DOWN
Zscan4a	1.43136	9.11327	6.47299	5.1e-05	0.00989089	2.34948	Zscan4a	UP
Gm5662	1.07421	7.5041	6.47049	5.12e-05	0.00989089	2.34623	Gm5662	UP
AC125149.5	1.76259	2.44565	6.43565	5.37e-05	0.0102933	2.30093	AC125149.5	UP
Serpine2	1.24802	4.13435	6.42345	5.46e-05	0.0103905	2.28502	Serpine2	UP
Drr1	1.90578	2.22399	6.39049	5.71e-05	0.010789	2.24194	Drr1	UP
Gm4982	1.96424	2.64495	6.36765	5.89e-05	0.0110516	2.21199	Gm4982	UP
Lx3_Mus	1.11828	7.00153	6.3588	5.96e-05	0.0111081	2.20035	Lx3_Mus	UP
Pex1	-1.11056	5.09835	-6.35166	6.02e-05	0.0111393	2.19097	Pex1	DOWN
AC140325.4	1.46953	3.1694	6.31621	6.32e-05	0.0115455	2.14423	AC140325.4	UP
Ddhd1	1.08021	4.60335	6.31542	6.32e-05	0.0115455	2.14319	Ddhd1	UP
Gm21037	1.49397	5.43913	6.29263	6.52e-05	0.0118312	2.11304	Gm21037	UP
Lx2A	1.39971	3.75917	6.28048	6.63e-05	0.0119495	2.09693	Lx2A	UP
Gm7104	1.42204	3.38873	6.27279	6.7e-05	0.0119812	2.08673	Gm7104	UP
Slc1a4	-1.14556	4.3657	-6.26885	6.74e-05	0.0119812	2.08149	Slc1a4	DOWN
Ddx3y	-2.34342	1.07199	-6.24623	6.95e-05	0.0122786	2.05141	Ddx3y	DOWN
Gm27167	1.39309	4.15587	6.22189	7.19e-05	0.0125408	2.01895	Gm27167	UP
Zswim6	1.03412	4.95995	6.22144	7.19e-05	0.0125408	2.01835	Zswim6	UP
D13Ertd608e	1.25924	4.70641	6.21632	7.25e-05	0.0125414	2.01151	D13Ertd608e	UP
Akap9	-1.21907	5.46269	-6.21207	7.29e-05	0.0125414	2.00583	Akap9	DOWN
Antxr1	1.54324	3.13814	6.20332	7.38e-05	0.0126132	1.99413	Antxr1	UP
Gm16026	2.22295	2.50148	6.18877	7.53e-05	0.0126412	1.97464	Gm16026	UP
Pdgfrl	1.2023	4.3395	6.18858	7.53e-05	0.0126412	1.97437	Pdgfrl	UP
Cdk6	-0.979772	6.21499	-6.18443	7.57e-05	0.0126412	1.96882	Cdk6	None
Gm5837	1.59234	3.20472	6.18356	7.58e-05	0.0126412	1.96764	Gm5837	UP
Arl14epl	1.01975	5.20251	6.17668	7.65e-05	0.0126836	1.95841	Arl14epl	UP
Dmrt1	-1.34123	4.34131	-6.17099	7.72e-05	0.0127056	1.95077	Dmrt1	DOWN
Scamp1	0.952132	6.34413	6.14286	8.02e-05	0.0131317	1.91292	Scamp1	None
Spink1	1.68243	4.27141	6.13522	8.11e-05	0.0131916	1.90262	Spink1	UP
Os9	1.29287	5.51011	6.11663	8.32e-05	0.0134566	1.87751	Os9	UP
Scd1	-1.044	6.66852	-6.08352	8.72e-05	0.0140094	1.83268	Scd1	DOWN
Pde1b	-1.3122	3.32019	-6.05863	9.02e-05	0.0144204	1.79885	Pde1b	DOWN
Gm13078	1.72123	3.38881	6.05292	9.1e-05	0.0144504	1.79109	Gm13078	UP
AU015836	0.962958	5.39273	6.0371	9.3e-05	0.0146577	1.76952	AU015836	None
Rundc3b	-1.3768	3.11751	-6.03442	9.34e-05	0.0146577	1.76586	Rundc3b	DOWN
Id2	1.06428	4.65248	6.01149	9.64e-05	0.0150505	1.73454	Id2	UP
Limch1	1.22598	3.70123	6.00733	9.7e-05	0.0150515	1.72885	Limch1	UP
Liph	-1.02082	4.95652	-6.0014	9.78e-05	0.0150909	1.72072	Liph	DOWN
Mir8109	2.74734	0.759895	5.98691	9.98e-05	0.0153147	1.70087	Mir8109	UP
Htra1	1.05074	6.29582	5.98032	0.000100773	0.0153702	1.69182	Htra1	UP
Cacna1s	1.5564	3.32969	5.95488	0.000104469	0.0158438	1.65684	Cacna1s	UP
Zfp352	1.39794	5.25712	5.94166	0.000106446	0.015934	1.63863	Zfp352	UP
Gm9124	1.92937	2.01108	5.94142	0.000106483	0.015934	1.63829	Gm9124	UP
Glrx2	0.919981	6.04244	5.93903	0.000106844	0.015934	1.635	Glrx2	None
Gm26917	1.69173	9.54702	5.91372	0.000110758	0.0164265	1.60004	Gm26917	UP
Upp1	-0.909262	7.41635	-5.90852	0.000111581	0.0164576	1.59284	Upp1	None
Abcb1a	-0.936508	6.84503	-5.90356	0.000112372	0.0164837	1.58597	Abcb1a	None
Cep78	-0.994225	5.13456	-5.87954	0.000116289	0.0169655	1.55266	Cep78	None
Gm9621	1.64114	2.50404	5.86675	0.000118434	0.017185	1.53489	Gm9621	UP
Gm11487	2.06803	1.78728	5.8394	0.000123163	0.0177751	1.49679	Gm11487	UP
TdTomato	2.56714	0.459071	5.81072	0.000128338	0.0184231	1.45673	TdTomato	UP
Steap2	-1.1353	5.21967	-5.79508	0.000131258	0.018742	1.43482	Steap2	DOWN
Susd1	-1.82808	2.57207	-5.78421	0.000133329	0.0189285	1.41958	Susd1	DOWN
Mterf1a	-1.24046	3.34906	-5.78036	0.000134071	0.0189285	1.41417	Mterf1a	DOWN
MT2_Mm	1.32493	8.85517	5.77722	0.00013468	0.0189285	1.40976	MT2_Mm	UP
Rasgrp1	-2.22857	1.15518	-5.74567	0.000140958	0.0197077	1.36537	Rasgrp1	DOWN
SSU-rRNA_Hsa	1.03381	8.01906	5.74105	0.000141904	0.0197371	1.35885	SSU-rRNA_Hsa	UP
Calhm3	1.26209	3.38047	5.73049	0.000144091	0.0199381	1.34394	Calhm3	UP
RLTR10C	1.07374	5.32657	5.72392	0.00014547	0.0200256	1.33466	RLTR10C	UP
Cryab	1.61135	2.32821	5.68908	0.000153018	0.0209203	1.28534	Cryab	UP
Dnah7c	1.16174	3.66907	5.68679	0.000153528	0.0209203	1.28209	Dnah7c	UP
Ly6e	-0.881656	5.92466	-5.68214	0.00015457	0.0209322	1.2755	Ly6e	None
AF067063	1.30229	3.792	5.67811	0.00015548	0.0209322	1.26977	AF067063	UP
Rn7sk	1.52649	3.90782	5.67601	0.000155954	0.0209322	1.2668	Rn7sk	UP
Aard	0.90801	7.14229	5.65095	0.000161758	0.0215758	1.23115	Aard	None
Ptpn14	0.967397	5.35604	5.64842	0.000162357	0.0215758	1.22754	Ptpn14	None
Enpp3	-1.16593	4.23528	-5.6427	0.000163719	0.0216496	1.21939	Enpp3	DOWN
Sox3	1.23569	4.50857	5.62185	0.000168788	0.0220591	1.18962	Sox3	UP
Hist1h2bc	1.01466	4.52278	5.62136	0.000168908	0.0220591	1.18893	Hist1h2bc	UP
Fmr1nb	1.358	3.9192	5.61986	0.000169281	0.0220591	1.18678	Fmr1nb	UP
Gm13498	1.45796	3.95487	5.61346	0.000170876	0.0221594	1.17763	Gm13498	UP
IAPEY_LTR	1.42689	2.91355	5.60734	0.000172413	0.0222135	1.16888	IAPEY_LTR	UP
MER50-int	2.70959	-0.0332358	5.60523	0.000172948	0.0222135	1.16585	MER50-int	UP
Dmtf1	-1.02499	6.45684	-5.59132	0.000176515	0.0224661	1.14592	Dmtf1	DOWN
Uba1y	-2.51702	-0.257772	-5.59103	0.000176588	0.0224661	1.14551	Uba1y	DOWN
Mt1	-0.886013	8.35906	-5.5794	0.000179631	0.0227454	1.12883	Mt1	None
Gm14742	1.26904	3.28176	5.57389	0.000181092	0.0228227	1.12092	Gm14742	UP
Sgol2b	-2.00657	1.47262	-5.56585	0.000183248	0.0228843	1.10936	Sgol2b	DOWN
Nfam1	1.59702	2.20566	5.56341	0.000183908	0.0228843	1.10584	Nfam1	UP
Gm5286	1.63012	3.47039	5.55947	0.000184978	0.0228843	1.10017	Gm5286	UP
RP24-370L8.4	1.80675	2.0493	5.55651	0.000185784	0.0228843	1.09593	RP24-370L8.4	UP
Gm24187	1.17533	4.25879	5.5563	0.000185844	0.0228843	1.09561	Gm24187	UP
Ano3	2.00817	2.06132	5.55166	0.000187118	0.0229361	1.08893	Ano3	UP
Gm21358	1.62986	2.26592	5.53533	0.00019168	0.0233885	1.06539	Gm21358	UP
Tacr3	1.40486	2.65596	5.51055	0.000198828	0.0241509	1.0296	Tacr3	UP
Gm21319	1.49013	2.50607	5.50395	0.000200781	0.0242782	1.02005	Gm21319	UP
Fundc1	0.994177	5.44268	5.48445	0.000206667	0.0248779	0.991793	Fundc1	None
Gpt2	-0.848928	5.60657	-5.47649	0.000209123	0.0250182	0.98024	Gpt2	None
Pou2f3	-1.51168	2.56218	-5.47464	0.000209697	0.0250182	0.977561	Pou2f3	DOWN
Arhgef26	1.06737	6.36531	5.45485	0.000215955	0.0256509	0.948793	Arhgef26	UP
Rin3	2.14106	0.908723	5.44444	0.000219328	0.0259367	0.933631	Rin3	UP
Otx2	-1.07714	3.80491	-5.44116	0.000220401	0.0259493	0.928856	Otx2	DOWN
Ap3b2	-1.62779	2.1059	-5.43293	0.000223121	0.0261549	0.916851	Ap3b2	DOWN
Phlda2	-1.14994	5.22516	-5.42736	0.00022498	0.0262343	0.908733	Phlda2	DOWN
BC147527	1.15404	4.99957	5.42506	0.000225753	0.0262343	0.905375	BC147527	UP
Glipr2	-1.09919	3.95975	-5.41133	0.000230428	0.0266621	0.885312	Glipr2	DOWN
AC140325.3	1.62427	2.18753	5.39545	0.000235965	0.0271855	0.86207	AC140325.3	UP
Gm38271	1.52223	2.57182	5.38901	0.000238247	0.0273312	0.852646	Gm38271	UP
Gpc3	-1.24792	3.77835	-5.38084	0.00024118	0.027345	0.840662	Gpc3	DOWN
MERVL-int	1.45153	11.5348	5.37826	0.000242114	0.027345	0.836879	MERVL-int	UP
RLTR41A2	1.35116	2.65541	5.37518	0.000243235	0.027345	0.832355	RLTR41A2	UP
Ephx2	-0.891501	5.45273	-5.37229	0.000244292	0.027345	0.82811	Ephx2	None
Steap1	-0.878662	5.04623	-5.37202	0.00024439	0.027345	0.827715	Steap1	None
Itgb4	0.943898	4.75336	5.3717	0.000244505	0.027345	0.827254	Itgb4	None
Ddit4	1.18845	5.22089	5.369	0.000245497	0.027345	0.823288	Ddit4	UP
Crxos	-2.39671	0.503123	-5.36311	0.000247678	0.0274739	0.814627	Crxos	DOWN
Rpl23a-ps4	2.27472	-1.45328	5.35809	0.000249549	0.0275675	0.807255	Rpl23a-ps4	UP
Gm10800	1.16397	5.96668	5.35216	0.000251781	0.0277001	0.798534	Gm10800	UP
Gm8038	1.12179	4.09664	5.34436	0.000254752	0.0279125	0.787045	Gm8038	UP
Charlie21a	2.83346	-0.54533	5.34	0.000256428	0.0279819	0.78062	Charlie21a	UP
Nphs1	-0.872547	5.31162	-5.33106	0.000259898	0.0282458	0.767449	Nphs1	None
Scd2	-0.905898	9.21296	-5.32049	0.000264067	0.0285831	0.751859	Scd2	None
RP24-198O18.1	2.423	-0.471781	5.31045	0.000268093	0.0288487	0.737031	RP24-198O18.1	UP
Tpi1	-0.938586	7.89158	-5.30647	0.000269707	0.0288487	0.731146	Tpi1	None
Phlda3	1.05739	5.62837	5.30638	0.000269744	0.0288487	0.731012	Phlda3	UP
Mgll	1.2111	3.19879	5.28933	0.000276781	0.0294837	0.705772	Mgll	UP
Pclo	1.30752	2.92214	5.28392	0.000279052	0.0296081	0.697762	Pclo	UP
RLTR45	1.13722	4.75663	5.26092	0.000288934	0.030536	0.663643	RLTR45	UP
Adrb3	0.915277	4.87596	5.25411	0.000291932	0.0306416	0.653518	Adrb3	None
Pkp2	-0.860619	5.102	-5.25347	0.000292216	0.0306416	0.652565	Pkp2	None
Gm16478	1.37148	6.52803	5.24198	0.000297354	0.031059	0.635474	Gm16478	UP
Apol7b	1.44561	2.66217	5.23807	0.000299125	0.0311229	0.629649	Apol7b	UP
Lamc2	0.933628	4.49812	5.21872	0.00030805	0.0319278	0.600811	Lamc2	None
Gm28940	1.42596	2.61595	5.21408	0.000310235	0.0320305	0.593878	Gm28940	UP
Gm6803	1.42317	2.67712	5.19942	0.000317238	0.0324299	0.571977	Gm6803	UP
Fgf1	1.04189	3.77047	5.19863	0.000317617	0.0324299	0.570805	Fgf1	UP
5430402O13Rik	1.79716	1.85139	5.1984	0.000317727	0.0324299	0.570467	5430402O13Rik	UP
Tst	-1.05367	4.23944	-5.19381	0.00031996	0.0325341	0.563593	Tst	DOWN
Foxi3	1.37911	2.42421	5.16881	0.000332406	0.033662	0.526145	Foxi3	UP
Fkbp11	-1.12411	3.56733	-5.16654	0.00033356	0.033662	0.522743	Fkbp11	DOWN
Krit1	-0.975406	6.41547	-5.15897	0.000337444	0.0338075	0.511379	Krit1	None
Kbtbd11	0.810106	5.5074	5.15882	0.000337521	0.0338075	0.511157	Kbtbd11	None
Hspg2	0.917205	8.88007	5.15558	0.000339199	0.0338493	0.506288	Hspg2	None
Adgrl3	1.05178	3.60354	5.14206	0.000346294	0.0343752	0.485966	Adgrl3	UP
Kcnn2	1.14052	3.1802	5.14067	0.00034703	0.0343752	0.483883	Kcnn2	UP
Gpd1l	-0.904948	5.19521	-5.12929	0.000353136	0.0348514	0.466758	Gpd1l	None
Myrf	-1.00109	5.4592	-5.12282	0.000356662	0.0350704	0.457003	Myrf	DOWN
Tmem119	2.38219	0.204729	5.11547	0.000360705	0.0353386	0.445933	Tmem119	UP
Trh	-0.940587	7.68393	-5.10339	0.000367466	0.0358466	0.427698	Trh	None
Lrrn4	0.969535	3.91394	5.10145	0.000368561	0.0358466	0.424776	Lrrn4	None
MERVL_2A-int	1.14457	9.59224	5.08276	0.000379321	0.0367599	0.396511	MERVL_2A-int	UP
2310043M15Rik	0.970147	4.14319	5.08015	0.000380847	0.036775	0.392568	2310043M15Rik	None
Apobec3	-0.781405	6.64463	-5.06988	0.000386922	0.0371125	0.377023	Apobec3	None
Gabra1	1.32201	3.68782	5.06957	0.000387107	0.0371125	0.376552	Gabra1	UP
LTRIS_Mm	1.42587	3.07906	5.0642	0.000390328	0.0371643	0.368412	LTRIS_Mm	UP
Ptprv	1.28813	3.50443	5.06405	0.000390416	0.0371643	0.36819	Ptprv	UP
Hist1h1c	1.08383	4.04843	5.06109	0.000392207	0.0372029	0.363693	Hist1h1c	UP
Abcb1b	-0.76084	7.02902	-5.05829	0.000393907	0.0372325	0.359446	Abcb1b	None
P4ha2	0.924767	4.37804	5.05512	0.000395839	0.0372839	0.354638	P4ha2	None
Hspb2	2.18881	0.876286	5.05164	0.000397972	0.0372851	0.349358	Hspb2	UP
IAPLTR2_Mm	0.84222	5.28303	5.04665	0.000401052	0.0372851	0.341781	IAPLTR2_Mm	None
Wdr27	1.76961	1.49802	5.04617	0.000401348	0.0372851	0.341057	Wdr27	UP
Zfp560	0.919472	4.51547	5.04444	0.000402422	0.0372851	0.338433	Zfp560	None
Cebpa	1.41914	2.3209	5.04384	0.000402797	0.0372851	0.337517	Cebpa	UP
Aldh18a1	-0.791952	6.37875	-5.03772	0.000406631	0.0374758	0.328208	Aldh18a1	None
D1Pas1	0.759195	6.52921	5.03294	0.000409644	0.0374758	0.320954	D1Pas1	None
Stambpl1	-1.51724	2.23528	-5.03113	0.000410797	0.0374758	0.31819	Stambpl1	DOWN
Camk2a	0.997933	3.77883	5.02952	0.00041182	0.0374758	0.315746	Camk2a	None
Abcb5	1.08829	3.57345	5.02949	0.000411837	0.0374758	0.315706	Abcb5	UP
Baiap2	0.799797	5.56968	5.02689	0.000413499	0.0374999	0.311749	Baiap2	None
Nudt19	-0.929418	4.33962	-4.99302	0.0004358	0.0393893	0.260119	Nudt19	None
Gm44736	1.55876	2.06612	4.97236	0.000450022	0.0404257	0.228548	Gm44736	UP
Gm5117	1.36087	4.54937	4.972	0.000450279	0.0404257	0.227988	Gm5117	UP
RLTR10D2	1.59808	2.89585	4.9677	0.000453297	0.040561	0.22142	RLTR10D2	UP
Plaur	0.932482	4.69119	4.96419	0.000455785	0.0406482	0.216037	Plaur	None
mt-Rnr1	-0.861718	7.66061	-4.94961	0.000466259	0.0414445	0.193697	mt-Rnr1	None
Gm21036	2.1448	1.19194	4.94593	0.000468945	0.0414497	0.188049	Gm21036	UP
Fam65a	0.798396	5.4589	4.9453	0.000469405	0.0414497	0.187083	Fam65a	None
MuLV-int	0.929996	4.2092	4.93083	0.000480129	0.0422576	0.164869	MuLV-int	None
Mdga1	1.31269	2.54812	4.9287	0.000481725	0.0422596	0.161605	Mdga1	UP
Drd3	1.99	1.1946	4.92194	0.000486839	0.0425691	0.151218	Drd3	UP
RLTR10B2	1.45089	2.30588	4.91686	0.000490723	0.0427694	0.143402	RLTR10B2	UP
Esr1	1.99802	-1.59163	4.90807	0.000497518	0.0432213	0.129876	Esr1	UP
Lefty1	-1.24447	3.51987	-4.9023	0.000502034	0.0434729	0.120986	Lefty1	DOWN
Phlda1	1.17053	3.07641	4.89467	0.000508068	0.0438539	0.109234	Phlda1	UP
Gm2035	1.05454	4.63453	4.88688	0.000514311	0.0442505	0.0972197	Gm2035	UP
Wnt6	1.33635	3.05467	4.88184	0.0005184	0.0444598	0.0894289	Wnt6	UP
Fads2	-0.972543	4.32099	-4.87449	0.000524409	0.0447849	0.0780887	Fads2	None
Lima1	-0.756386	5.85038	-4.87314	0.000525527	0.0447849	0.0759938	Lima1	None
Gm14165	-0.736772	6.67908	-4.85837	0.000537865	0.0456913	0.0531608	Gm14165	None
Gm6264	1.67353	1.86963	4.85148	0.000543724	0.0459749	0.0424983	Gm6264	UP
Gm7719	2.33443	-0.818354	4.85042	0.000544629	0.0459749	0.0408628	Gm7719	UP
Glb1	-0.750534	5.69879	-4.83549	0.000557582	0.0469208	0.017731	Glb1	None
Zscan5b	-2.51952	0.986213	-4.82517	0.00056673	0.0475415	0.00171549	Zscan5b	DOWN
Fam222a	1.51082	2.16476	4.81916	0.000572127	0.0478448	-0.00761347	Fam222a	UP
9130024F11Rik	2.13689	-1.08604	4.80997	0.000580488	0.0483312	-0.0218932	9130024F11Rik	UP
Ccdc186	-0.865	5.04025	-4.80594	0.000584194	0.0483312	-0.0281583	Ccdc186	None
A930014E10Rik	2.11925	0.333808	4.80258	0.000587297	0.0483312	-0.033373	A930014E10Rik	UP
Gatad1	-0.863128	6.82484	-4.80249	0.00058738	0.0483312	-0.0335113	Gatad1	None
Gm13360	2.09688	1.18901	4.80108	0.000588692	0.0483312	-0.0357078	Gm13360	UP
Gm21738	1.18505	3.77637	4.80102	0.000588746	0.0483312	-0.0357981	Gm21738	UP
Sh3tc2	1.63848	1.4425	4.79307	0.000596197	0.0486485	-0.0481792	Sh3tc2	UP
Zak	0.934812	4.03067	4.7909	0.000598246	0.0486485	-0.0515556	Zak	None
Prkch	1.47458	2.71196	4.78981	0.000599275	0.0486485	-0.0532475	Prkch	UP
Spdye4b	1.59102	1.82483	4.78919	0.000599861	0.0486485	-0.0542092	Spdye4b	UP
Gm42879	1.86109	1.38968	4.78616	0.000602748	0.0487354	-0.0589357	Gm42879	UP
Sord	0.766594	5.56782	4.78026	0.000608399	0.0490446	-0.0681232	Sord	None
RLTR6-int	0.87981	6.52645	4.76983	0.00061854	0.0497128	-0.0843985	RLTR6-int	None
RMER2	0.97711	4.33981	4.7628	0.000625469	0.0499182	-0.0953663	RMER2	None
Epm2a	1.02033	3.8523	4.7619	0.000626366	0.0499182	-0.0967775	Epm2a	UP
Olfr118	2.18766	-1.27583	4.75955	0.000628703	0.0499182	-0.100444	Olfr118	UP
Cd276	-0.860001	4.29514	-4.75741	0.000630838	0.0499182	-0.103782	Cd276	None
1700001L05Rik	-1.05973	3.714	-4.75506	0.000633198	0.0499182	-0.107459	1700001L05Rik	DOWN
Gm7627	1.50536	1.89291	4.75324	0.000635023	0.0499182	-0.110292	Gm7627	UP
Gm5591	1.92728	-1.62699	4.7523	0.000635972	0.0499182	-0.111763	Gm5591	UP
Gm2366	1.92728	-1.62699	4.7523	0.000635972	0.0499182	-0.111763	Gm2366	UP
Gpr4	0.896012	4.68458	4.73727	0.000651338	0.0509752	-0.135271	Gpr4	None
Gm43391	2.14573	-1.2968	4.73007	0.000658835	0.0514121	-0.146541	Gm43391	UP
Ide	-0.881957	7.2574	-4.7266	0.000662489	0.0515474	-0.151988	Ide	None
Kat2b-ps	1.28245	2.41906	4.72211	0.000667236	0.0516595	-0.159019	Kat2b-ps	UP
IAPLTR4	1.15398	3.17396	4.7216	0.000667779	0.0516595	-0.15982	IAPLTR4	UP
Ccl3	1.56574	1.83153	4.70818	0.000682203	0.0526237	-0.180866	Ccl3	UP
B020004J07Rik	1.17638	3.3878	4.69688	0.000694605	0.0532911	-0.19861	B020004J07Rik	UP
Rtkn	1.4615	2.19187	4.69668	0.000694825	0.0532911	-0.198923	Rtkn	UP
IAPLTR3-int	0.999416	4.25958	4.68977	0.000702518	0.0535122	-0.209767	IAPLTR3-int	None
IAPEY4_I-int	0.859453	6.59223	4.68464	0.000708295	0.0535122	-0.217835	IAPEY4_I-int	None
Ucma	-2.30825	-0.0573829	-4.68303	0.000710123	0.0535122	-0.220373	Ucma	DOWN
Gprc5a	0.851373	4.24521	4.68264	0.000710562	0.0535122	-0.220982	Gprc5a	None
Ndrg2	-1.05815	3.59639	-4.68163	0.000711714	0.0535122	-0.222578	Ndrg2	DOWN
Adamts7	1.47862	2.19423	4.68156	0.000711792	0.0535122	-0.222686	Adamts7	UP
Zic5	-1.07558	3.12456	-4.6812	0.000712205	0.0535122	-0.223257	Zic5	DOWN
Gm37759	1.89196	-1.64466	4.67992	0.000713655	0.0535122	-0.22526	Gm37759	UP
Mgarp	-1.35073	2.1745	-4.67634	0.000717757	0.0536698	-0.230906	Mgarp	DOWN
Gm340	-0.836754	4.51693	-4.67344	0.000721081	0.0537686	-0.235457	Gm340	None
Gm33466	1.35423	2.8195	4.66851	0.000726792	0.0540158	-0.243228	Gm33466	UP
Cfd	2.19928	-1.1011	4.66711	0.000728421	0.0540158	-0.245433	Cfd	UP
Gpam	-0.927305	3.94638	-4.65748	0.000739724	0.0546009	-0.260601	Gpam	None
Rpl39	-0.813239	9.41298	-4.6569	0.000740419	0.0546009	-0.261527	Rpl39	None
AC163611.1	1.54499	2.09448	4.65522	0.000742412	0.0546009	-0.264175	AC163611.1	UP
Add3	-0.869577	4.72506	-4.64426	0.000755559	0.055337	-0.281467	Add3	None
Fads1	-0.727762	5.73827	-4.64344	0.000756545	0.055337	-0.282752	Fads1	None
Taf5	-0.767993	5.59624	-4.63679	0.00076465	0.0557779	-0.293251	Taf5	None
Gm15754	-1.99974	-1.41512	-4.63346	0.000768753	0.055857	-0.298522	Gm15754	DOWN
Tmem189	0.823125	5.05088	4.63113	0.000771629	0.055857	-0.302202	Tmem189	None
Nkx6-3	0.987919	3.69156	4.63085	0.000771977	0.055857	-0.302647	Nkx6-3	None
Gm19459	2.04256	-0.0150323	4.62806	0.00077544	0.0559048	-0.307056	Gm19459	UP
Col4a2	0.898969	4.14073	4.62696	0.000776802	0.0559048	-0.308785	Col4a2	None
RP23-231A8.1	1.68189	2.08531	4.62454	0.000779829	0.0559726	-0.312617	RP23-231A8.1	UP
Cyp2s1	0.760801	4.97468	4.60223	0.000808288	0.0578605	-0.347932	Cyp2s1	None
Mpzl1	0.70388	6.005	4.59782	0.000814042	0.0579736	-0.354922	Mpzl1	None
Oxsr1	-0.724569	7.54655	-4.59771	0.000814188	0.0579736	-0.355099	Oxsr1	None
Zfp445	-0.851252	5.44769	-4.5768	0.00084206	0.0597152	-0.388268	Zfp445	None
Duxf3	1.98025	1.4748	4.57604	0.000843096	0.0597152	-0.389479	Duxf3	UP
Casp7	-0.958254	3.40955	-4.57147	0.000849334	0.0598906	-0.396744	Casp7	None
Uox	-1.90885	-1.63621	-4.57095	0.000850034	0.0598906	-0.397555	Uox	DOWN
Gm9458	1.9607	0.564332	4.56764	0.000854589	0.0600539	-0.402822	Gm9458	UP
Gm23606	2.0535	-1.34291	4.55146	0.000877197	0.0614192	-0.428553	Gm23606	UP
Rab12	0.854545	4.2542	4.54888	0.000880863	0.0614192	-0.432664	Rab12	None
Gli1	0.953541	5.07993	4.54887	0.000880882	0.0614192	-0.432684	Gli1	None
Trub1	-0.739946	5.3708	-4.54024	0.000893255	0.0621205	-0.44643	Trub1	None
Efna4	1.00215	3.45951	4.52754	0.000911793	0.0630986	-0.466675	Efna4	UP
Alx3	1.83244	-1.67441	4.52579	0.00091437	0.0630986	-0.469457	Alx3	UP
Slc22a28	1.83244	-1.67441	4.52579	0.00091437	0.0630986	-0.469457	Slc22a28	UP
Id1	0.948639	6.81867	4.51893	0.000924587	0.0635114	-0.480408	Id1	None
Pgm2	-0.895709	3.87328	-4.51684	0.000927726	0.0635114	-0.483749	Pgm2	None
Ldha	-0.860818	10.21	-4.51675	0.00092785	0.0635114	-0.483881	Ldha	None
Gm15500	-0.678765	6.58689	-4.515	0.00093049	0.0635114	-0.48668	Gm15500	None
Dock9	0.737302	5.57577	4.51269	0.000933978	0.0635114	-0.490368	Dock9	None
1810062G17Rik	1.97329	0.536084	4.51231	0.000934548	0.0635114	-0.49097	1810062G17Rik	UP
ERVB7_2B-LTR_MM	0.911632	3.95728	4.4951	0.000961006	0.0651237	-0.518486	ERVB7_2B-LTR_MM	None
Foxr2	-1.70958	1.04187	-4.49374	0.000963124	0.0651237	-0.520656	Foxr2	DOWN
Spn	-0.857217	4.37805	-4.48742	0.000973056	0.0656299	-0.530768	Spn	None
Pgk1	-0.76188	9.08227	-4.48572	0.000975742	0.0656461	-0.533485	Pgk1	None
1810022K09Rik	-0.704601	6.22767	-4.48275	0.00098047	0.0657993	-0.53825	1810022K09Rik	None
Fam90a1a	1.41885	2.09696	4.47826	0.000987636	0.066115	-0.545428	Fam90a1a	UP
Gm16411	1.07888	3.24669	4.47571	0.00099174	0.0662245	-0.549515	Gm16411	UP
Rnf128	1.20342	2.46687	4.46754	0.00100501	0.0669439	-0.562614	Rnf128	UP
Krtap4-13	2.108	1.05435	4.46567	0.00100806	0.0669812	-0.565606	Krtap4-13	UP
S100a6	0.914366	4.22068	4.46353	0.00101159	0.0670495	-0.569047	S100a6	None
Cntfr	0.973708	3.82994	4.46044	0.00101669	0.0671522	-0.574006	Cntfr	None
Itgb7	-0.904126	4.31643	-4.45956	0.00101814	0.0671522	-0.575411	Itgb7	None
Gm10775	2.10348	-1.149	4.45572	0.00102452	0.0672679	-0.581566	Gm10775	UP
Wls	0.911157	3.94757	4.45514	0.00102549	0.0672679	-0.582505	Wls	None
Cox15	-0.686774	5.67935	-4.45352	0.0010282	0.0672679	-0.5851	Cox15	None
Cyr61	0.911892	4.41416	4.4525	0.00102992	0.0672679	-0.586748	Cyr61	None
Obox4-ps16	1.92053	0.412004	4.44275	0.0010464	0.0678859	-0.602403	Obox4-ps16	UP
Gm21731	1.89333	1.75265	4.44247	0.00104688	0.0678859	-0.602851	Gm21731	UP
Ankib1	-0.740147	5.08675	-4.44242	0.00104697	0.0678859	-0.602933	Ankib1	None
RLTR1E_MM	1.8799	1.21813	4.4386	0.0010535	0.0681451	-0.609067	RLTR1E_MM	UP
Gm28597	1.99657	-1.59235	4.43594	0.00105808	0.0682768	-0.613343	Gm28597	UP
Rem1	1.94579	0.787547	4.43443	0.00106069	0.0682812	-0.615773	Rem1	UP
Cpt1c	1.0845	4.34258	4.43233	0.00106433	0.0683511	-0.619143	Cpt1c	UP
Pdlim3	1.43662	1.98604	4.43003	0.00106833	0.0684448	-0.622848	Pdlim3	UP
Prex2	0.772041	5.60038	4.42144	0.00108342	0.0692462	-0.636674	Prex2	None
Tkfc	-0.773965	4.88071	-4.41497	0.00109493	0.0696976	-0.647085	Tkfc	None
Myh13	-0.767361	4.53515	-4.41455	0.00109568	0.0696976	-0.647762	Myh13	None
Hist1h3c	1.73161	1.74095	4.41114	0.00110179	0.0699209	-0.653249	Hist1h3c	UP
Amotl2	0.658257	7.25904	4.40902	0.00110562	0.0699984	-0.656669	Amotl2	None
A530040E14Rik	1.84189	1.08951	4.4046	0.00111364	0.0701917	-0.663795	A530040E14Rik	UP
Cldn12	-0.709899	6.02909	-4.40445	0.00111391	0.0701917	-0.664026	Cldn12	None
F730035P03Rik	1.69451	1.02664	4.40198	0.00111841	0.0703108	-0.668009	F730035P03Rik	UP
Phyh	-0.734528	5.07377	-4.40017	0.00112174	0.0703551	-0.670935	Phyh	None
Gm23215	1.83199	-1.67464	4.38771	0.00114484	0.0716365	-0.69103	Gm23215	UP
RLTR46	2.04922	-1.17613	4.38502	0.00114989	0.0717852	-0.695369	RLTR46	UP
Synpo2l	1.24791	2.49277	4.37897	0.00116134	0.0723319	-0.705139	Synpo2l	UP
Rnf213	-0.990553	4.16147	-4.37353	0.00117175	0.0727379	-0.713933	Rnf213	None
Ltb4r2	1.86248	0.739162	4.37216	0.00117438	0.0727379	-0.716141	Ltb4r2	UP
Gm11232	1.85948	0.460186	4.37132	0.00117599	0.0727379	-0.717495	Gm11232	UP
Mt2	-0.723864	8.96521	-4.36719	0.00118398	0.0730639	-0.724171	Mt2	None
MLT2B1	0.792255	4.20285	4.36101	0.00119604	0.0731967	-0.734166	MLT2B1	None
Usp28	-0.741143	6.41818	-4.359	0.0012	0.0731967	-0.737424	Usp28	None
Slc5a3	0.864381	3.85652	4.35858	0.00120083	0.0731967	-0.738103	Slc5a3	None
Gm11784	1.31457	2.35132	4.35779	0.00120239	0.0731967	-0.73938	Gm11784	UP
Ubtfl1	1.20171	2.89483	4.35766	0.00120264	0.0731967	-0.73959	Ubtfl1	UP
Tmem2	-0.682366	6.21032	-4.35538	0.00120716	0.0731967	-0.743288	Tmem2	None
Znf41-ps	-0.846112	4.00198	-4.35496	0.00120799	0.0731967	-0.743962	Znf41-ps	None
Btbd19	0.764143	5.4158	4.35484	0.00120822	0.0731967	-0.74415	Btbd19	None
Tefm	-0.821177	4.22957	-4.35361	0.00121067	0.0731967	-0.74615	Tefm	None
Hist1h4i	1.31138	3.32677	4.34735	0.00122318	0.0736871	-0.756286	Hist1h4i	UP
Phldb1	1.09409	4.84645	4.3468	0.00122427	0.0736871	-0.757164	Phldb1	UP
Arhgap19	-0.669024	7.11135	-4.3399	0.00123824	0.0743258	-0.768348	Arhgap19	None
Ptch2	0.840205	5.31024	4.33883	0.00124042	0.0743258	-0.770083	Ptch2	None
Gm16332	1.55621	2.03549	4.33357	0.00125119	0.0748039	-0.778602	Gm16332	UP
Zbtb7b	0.987358	4.09852	4.33036	0.00125782	0.0748692	-0.783811	Zbtb7b	None
Cmtm6	-0.652847	6.91127	-4.33034	0.00125786	0.0748692	-0.783845	Cmtm6	None
Ric1	-0.851006	5.55856	-4.32884	0.00126096	0.0748878	-0.786272	Ric1	None
Irf2bpl	0.750179	7.43641	4.32638	0.00126607	0.0749796	-0.790257	Irf2bpl	None
Gm11238	2.5434	-0.0752402	4.32541	0.00126809	0.0749796	-0.791833	Gm11238	UP
Bnip3	-1.35502	2.82863	-4.31403	0.00129207	0.0762295	-0.8103	Bnip3	DOWN
Agap2	1.68457	1.10234	4.31022	0.00130021	0.0764316	-0.816492	Agap2	UP
Thsd1	1.01358	3.13175	4.30976	0.00130119	0.0764316	-0.817234	Thsd1	UP
Zfp951	0.839771	4.78549	4.30356	0.00131457	0.077049	-0.827321	Zfp951	None
Cwc22	0.759845	7.67561	4.3022	0.00131752	0.0770536	-0.829529	Cwc22	None
Kif18b	0.750221	6.25442	4.29742	0.00132794	0.0774646	-0.837291	Kif18b	None
Tspan32	1.20201	2.48983	4.29633	0.00133032	0.0774646	-0.839059	Tspan32	UP
Gm12723	2.06349	-1.169	4.29366	0.00133621	0.0775411	-0.84341	Gm12723	UP
Gm17895	1.92117	1.13462	4.29311	0.00133741	0.0775411	-0.8443	Gm17895	UP
Ndn	1.02744	2.85838	4.29069	0.00134277	0.0776489	-0.848241	Ndn	UP
Fgf18	1.74407	1.01261	4.28966	0.00134506	0.0776489	-0.84992	Fgf18	UP
Acsl5	-1.01891	2.94232	-4.28488	0.00135571	0.0780958	-0.857695	Acsl5	DOWN
LTR16A1	2.16453	0.787032	4.27643	0.00137475	0.0790232	-0.871446	LTR16A1	UP
ERVL-B4-int	0.958308	4.67489	4.26838	0.00139317	0.0799106	-0.884563	ERVL-B4-int	None
Gm17259	-1.93251	-0.790404	-4.26533	0.0014002	0.0800991	-0.889526	Gm17259	DOWN
Tmem144	0.899959	3.39879	4.26437	0.00140242	0.0800991	-0.89109	Tmem144	None
Gm9117	1.5546	1.33364	4.25935	0.00141413	0.0805962	-0.899284	Gm9117	UP
Gm27168	1.92012	-0.262485	4.25391	0.00142691	0.0808291	-0.908154	Gm27168	UP
Chac1	-0.945153	3.71607	-4.25338	0.00142816	0.0808291	-0.909016	Chac1	None
Tcaf1	0.963116	3.20564	4.25265	0.00142989	0.0808291	-0.910212	Tcaf1	None
Gria1	1.91472	-0.265183	4.25239	0.00143049	0.0808291	-0.910626	Gria1	UP
Atf5	0.962642	4.76463	4.25122	0.00143327	0.0808291	-0.912538	Atf5	None
6530403H02Rik	1.56667	1.58572	4.24991	0.00143637	0.0808344	-0.914672	6530403H02Rik	UP
Jun	1.10322	3.20828	4.24262	0.00145382	0.0815418	-0.926573	Jun	UP
Htra3	1.70975	-1.73576	4.24213	0.00145502	0.0815418	-0.927386	Htra3	UP
MMERVK10D3_LTR	1.32841	3.05682	4.23952	0.00146131	0.0817239	-0.93164	MMERVK10D3_LTR	UP
Gm26040	1.86392	0.250178	4.2365	0.00146865	0.0818434	-0.936579	Gm26040	UP
Gm44996	1.62266	1.36767	4.23613	0.00146955	0.0818434	-0.93718	Gm44996	UP
AU015228	2.07398	0.0783975	4.23161	0.0014806	0.0821951	-0.944567	AU015228	UP
Lx3C	0.76037	6.01282	4.23104	0.00148199	0.0821951	-0.945489	Lx3C	None
Gm43678	1.29401	2.40061	4.22707	0.00149179	0.0825681	-0.951987	Gm43678	UP
Gm28625	2.43145	-0.0729012	4.21904	0.00151179	0.0835028	-0.965113	Gm28625	UP
GSAT_MM	1.21511	2.70044	4.21416	0.00152408	0.0840092	-0.9731	GSAT_MM	UP
Gm38153	1.93175	0.310217	4.20503	0.00154737	0.0848544	-0.988049	Gm38153	UP
5430427N15Rik	-1.64053	-1.77037	-4.20236	0.00155423	0.0848544	-0.992407	5430427N15Rik	DOWN
Zcwpw1	-0.793993	4.52231	-4.20229	0.00155443	0.0848544	-0.992534	Zcwpw1	None
Btg1	0.677944	5.30113	4.20125	0.00155711	0.0848544	-0.994232	Btg1	None
Gm5939	1.06027	2.81984	4.20068	0.00155859	0.0848544	-0.995166	Gm5939	UP
Txndc12	-0.684877	5.13486	-4.20019	0.00155985	0.0848544	-0.995965	Txndc12	None
Gm16211	1.10329	2.72072	4.19954	0.00156154	0.0848544	-0.997035	Gm16211	UP
Snai3	1.14947	2.49421	4.19302	0.00157854	0.0856049	-1.00771	Snai3	UP
Arl4d	0.945358	3.33565	4.18919	0.00158864	0.0859787	-1.01399	Arl4d	None
Hist1h2bb	2.14937	-0.159561	4.1874	0.00159338	0.0860617	-1.01693	Hist1h2bb	UP
Dmtn	0.661511	5.78231	4.18546	0.00159854	0.0861669	-1.02011	Dmtn	None
Tmprss5	1.65477	-1.76325	4.17881	0.0016163	0.0869501	-1.03101	Tmprss5	UP
Gm13962	2.49927	-0.0274657	4.17723	0.00162058	0.0870058	-1.03361	Gm13962	UP
Gm6507	1.62926	0.948955	4.1752	0.00162606	0.0871258	-1.03694	Gm6507	UP
Fkbp6	1.38269	1.58801	4.17134	0.00163655	0.0873987	-1.04328	Fkbp6	UP
Lx2	0.701158	7.81698	4.17026	0.0016395	0.0873987	-1.04506	Lx2	None
Fut9	-1.27124	2.83485	-4.16973	0.00164092	0.0873987	-1.04591	Fut9	DOWN
Emp1	0.632299	6.21435	4.16845	0.00164444	0.0874127	-1.04802	Emp1	None
Marveld1	0.660085	5.47363	4.16722	0.00164781	0.0874185	-1.05004	Marveld1	None
Gm17657	-1.82337	-1.27643	-4.1635	0.00165805	0.0877884	-1.05614	Gm17657	DOWN
Matn1	1.15224	2.36073	4.16154	0.00166347	0.0879019	-1.05936	Matn1	UP
Elk3	0.901165	3.34811	4.15982	0.00166826	0.0879171	-1.06219	Elk3	None
Cd96	-1.75262	-1.53868	-4.15795	0.00167346	0.0879171	-1.06526	Cd96	DOWN
Cd81	0.671457	7.42691	4.15791	0.00167358	0.0879171	-1.06533	Cd81	None
Pcgf6	-0.642882	6.19472	-4.15638	0.00167785	0.087969	-1.06784	Pcgf6	None
Hdc	1.35101	2.2627	4.15392	0.00168474	0.0881582	-1.07188	Hdc	UP
2900052L18Rik	1.18576	2.43656	4.15188	0.0016905	0.0882729	-1.07525	2900052L18Rik	UP
Gm12790	1.26601	2.20813	4.15081	0.00169351	0.0882729	-1.077	Gm12790	UP
Actn3	-0.945863	3.2067	-4.149	0.00169862	0.0883678	-1.07997	Actn3	None
Gm42446	1.6184	-1.78144	4.14633	0.0017062	0.0885906	-1.08436	Gm42446	UP
Acss1	-0.70286	4.68704	-4.14182	0.00171911	0.0890062	-1.09179	Acss1	None
Cdc14a	0.931451	3.58762	4.14122	0.00172084	0.0890062	-1.09278	Cdc14a	None
Obox4-ps33	1.56954	1.05696	4.1355	0.00173733	0.0896861	-1.10218	Obox4-ps33	UP
Fam212b	1.56021	1.70207	4.11814	0.00178849	0.0920845	-1.13078	Fam212b	UP
Sdhaf2	-0.650969	5.57537	-4.11741	0.00179065	0.0920845	-1.13197	Sdhaf2	None
B2_Mm1a	0.7	9.25753	4.11546	0.00179652	0.092104	-1.13519	B2_Mm1a	None
Gm14780	1.69628	-1.74249	4.115	0.00179789	0.092104	-1.13594	Gm14780	UP
Gm13251	-0.799197	6.08349	-4.10353	0.00183274	0.0936947	-1.15486	Gm13251	None
Slc38a5	-1.49017	1.14668	-4.10155	0.00183883	0.0936947	-1.15813	Slc38a5	DOWN
Slc23a3	1.79453	-1.4724	4.10041	0.00184234	0.0936947	-1.16001	Slc23a3	UP
Olfr881	1.88119	-0.742686	4.10022	0.0018429	0.0936947	-1.16031	Olfr881	UP
Crip2	0.931	5.14109	4.09899	0.00184673	0.0937117	-1.16236	Crip2	None
Tdpoz1	1.67558	0.534799	4.0938	0.00186283	0.0943505	-1.17091	Tdpoz1	UP
Ggt1	-1.62805	1.30369	-4.09229	0.00186754	0.094411	-1.1734	Ggt1	DOWN
Laptm5	0.673128	7.21459	4.08988	0.00187512	0.094616	-1.17739	Laptm5	None
Clasp2	-0.766925	6.4964	-4.08417	0.00189313	0.0953456	-1.18681	Clasp2	None
Sacm1l	-0.707868	5.60123	-4.07548	0.00192092	0.0965638	-1.20117	Sacm1l	None
RP23-413O13.1	2.09462	-0.200279	4.07254	0.00193042	0.0968604	-1.20603	RP23-413O13.1	UP
Ttc30b	0.995117	3.81932	4.06681	0.00194906	0.0975282	-1.2155	Ttc30b	None
Tbc1d12	0.806343	3.87426	4.06561	0.001953	0.0975282	-1.21749	Tbc1d12	None
Ppfibp1	-0.672281	5.34541	-4.06348	0.00196	0.0975282	-1.22102	Ppfibp1	None
Gm12346	-0.750299	4.57197	-4.06123	0.00196743	0.0975282	-1.22474	Gm12346	None
Tchh	1.77057	1.08777	4.06075	0.00196899	0.0975282	-1.22553	Tchh	UP
C2cd4b	2.0406	-0.453939	4.05941	0.00197343	0.0975282	-1.22774	C2cd4b	UP
Gm12678	-1.78715	-1.52141	-4.05924	0.00197401	0.0975282	-1.22803	Gm12678	DOWN
Ccdc170	-1.78715	-1.52141	-4.05924	0.00197401	0.0975282	-1.22803	Ccdc170	DOWN
Lama1	0.606279	6.50727	4.05798	0.00197818	0.0975282	-1.23011	Lama1	None
Ankrd65	1.62555	-1.77786	4.05681	0.00198206	0.0975282	-1.23204	Ankrd65	UP
Nhlrc2	-0.664702	5.29585	-4.05632	0.0019837	0.0975282	-1.23286	Nhlrc2	None
Fam133b	-0.678105	5.34396	-4.05004	0.00200475	0.0982252	-1.24326	Fam133b	None
Plac8	-1.18495	2.68637	-4.04991	0.00200519	0.0982252	-1.24348	Plac8	DOWN
Lrrc28	0.681959	4.90093	4.04788	0.00201204	0.0983812	-1.24684	Lrrc28	None
Fam134b	-1.47409	1.20638	-4.0394	0.00204092	0.0996118	-1.26087	Fam134b	DOWN
Xirp2	1.80057	0.449723	4.03371	0.00206057	0.100376	-1.27031	Xirp2	UP
Dcdc5	1.4859	1.86601	4.03092	0.00207027	0.100376	-1.27494	Dcdc5	UP
9330182L06Rik	-1.67159	1.24572	-4.03087	0.00207043	0.100376	-1.27502	9330182L06Rik	DOWN
Csrnp3	0.919224	4.53943	4.03055	0.00207154	0.100376	-1.27554	Csrnp3	None
Muc13	1.87582	-1.43175	4.0283	0.00207939	0.100575	-1.27927	Muc13	UP
Mcm9	0.735793	5.2508	4.02516	0.00209041	0.100926	-1.28448	Mcm9	None
St14	0.776332	5.04701	4.02174	0.00210249	0.101327	-1.29015	St14	None
Sva	1.89533	-0.906771	4.02014	0.00210818	0.101419	-1.29281	Sva	UP
Nipsnap1	-0.613997	6.70482	-4.01906	0.00211201	0.101422	-1.2946	Nipsnap1	None
Pycr1	-0.835559	3.66836	-4.01496	0.00212665	0.101855	-1.30141	Pycr1	None
Krt19	1.49579	1.94324	4.01441	0.00212861	0.101855	-1.30232	Krt19	UP
Fgf15	-1.28574	2.08542	-4.0113	0.00213982	0.102209	-1.30749	Fgf15	DOWN
4833407H14Rik	-1.74438	0.420938	-4.00217	0.002173	0.103578	-1.32265	4833407H14Rik	DOWN
Sqstm1	0.691395	7.39673	4.00129	0.00217621	0.103578	-1.3241	Sqstm1	None
Cpb2	1.05219	2.72095	3.9996	0.00218244	0.103691	-1.32692	Cpb2	UP
Tspan6	0.838882	3.46931	3.99697	0.00219215	0.103968	-1.33129	Tspan6	None
Mesdc1	0.773932	6.20824	3.99416	0.00220256	0.104278	-1.33596	Mesdc1	None
Mrgprx2	1.38079	2.06022	3.9931	0.0022065	0.104281	-1.33772	Mrgprx2	UP
Kank1	-0.752852	4.05801	-3.98962	0.0022195	0.104569	-1.3435	Kank1	None
Fam169a	-0.743058	6.5171	-3.98925	0.00222086	0.104569	-1.34411	Fam169a	None
Smad6	1.21523	3.0444	3.98802	0.00222551	0.104569	-1.34616	Smad6	UP
Gm14385	1.62668	1.68457	3.98712	0.00222887	0.104569	-1.34765	Gm14385	UP
X7C_LINE	1.19753	2.47877	3.98481	0.0022376	0.104569	-1.3515	X7C_LINE	UP
Nol4l	-1.10664	2.87598	-3.98388	0.00224108	0.104569	-1.35303	Nol4l	DOWN
Lrriq3	1.84323	-1.28833	3.98342	0.00224282	0.104569	-1.3538	Lrriq3	UP
Clca3b	0.766583	4.8408	3.98317	0.00224377	0.104569	-1.35422	Clca3b	None
Gm4924	-0.85629	4.64742	-3.97856	0.00226132	0.104692	-1.36189	Gm4924	None
MER63D	1.10096	2.61299	3.97825	0.00226249	0.104692	-1.3624	MER63D	UP
Tmem63a	-1.33558	1.62763	-3.9782	0.0022627	0.104692	-1.36249	Tmem63a	DOWN
Reep4	0.713899	5.00239	3.97776	0.00226436	0.104692	-1.36321	Reep4	None
Zfp105	-0.674126	4.76297	-3.97736	0.00226592	0.104692	-1.36389	Zfp105	None
Adcy2	1.35031	2.2043	3.97457	0.00227662	0.104987	-1.36853	Adcy2	UP
MLT1K	0.796974	3.78705	3.97355	0.00228055	0.104987	-1.37023	MLT1K	None
L1Md_Gf	0.720734	5.63987	3.97265	0.00228402	0.104987	-1.37173	L1Md_Gf	None
RLTR44A	1.58562	0.927137	3.96962	0.00229575	0.105178	-1.37677	RLTR44A	UP
Rragb	-0.731135	4.60953	-3.96955	0.00229602	0.105178	-1.37688	Rragb	None
Gpx2	-1.65863	0.507344	-3.96617	0.00230915	0.105348	-1.3825	Gpx2	DOWN
5830418P13Rik	1.80139	-0.533122	3.96521	0.00231291	0.105348	-1.3841	5830418P13Rik	UP
Gm25193	1.54711	-1.81708	3.96411	0.00231723	0.105348	-1.38594	Gm25193	UP
Ntpcr	-0.817347	4.35713	-3.96308	0.00232125	0.105348	-1.38765	Ntpcr	None
Ephb1	1.54234	0.834607	3.96221	0.00232468	0.105348	-1.3891	Ephb1	UP
Phox2b	1.83542	-0.419757	3.96215	0.0023249	0.105348	-1.3892	Phox2b	UP
Adamts8	1.02706	2.83712	3.96157	0.0023272	0.105348	-1.39017	Adamts8	UP
Trim11	0.747597	5.02578	3.95725	0.00234427	0.105942	-1.39737	Trim11	None
Slc34a2	1.82412	-1.28868	3.95303	0.00236107	0.106372	-1.4044	Slc34a2	UP
RP24-100K9.2	1.77933	-0.430809	3.95244	0.00236341	0.106372	-1.40537	RP24-100K9.2	UP
Pmepa1	0.673185	4.78183	3.95187	0.00236568	0.106372	-1.40632	Pmepa1	None
Mid1ip1	-0.794942	3.78712	-3.94818	0.0023805	0.10686	-1.41247	Mid1ip1	None
Ankrd22	1.20557	2.50437	3.94384	0.00239806	0.107468	-1.4197	Ankrd22	UP
Tmem43	0.717702	5.25027	3.93856	0.00241963	0.108254	-1.42852	Tmem43	None
Cdc37l1	-0.639965	6.40499	-3.93737	0.0024245	0.108291	-1.4305	Cdc37l1	None
Mir6236	0.805388	3.99258	3.93461	0.00243587	0.108619	-1.43511	Mir6236	None
Ang	1.84779	-0.64446	3.93314	0.00244194	0.108673	-1.43756	Ang	UP
RLTR27	1.01406	3.38404	3.93038	0.00245336	0.108673	-1.44215	RLTR27	UP
Mcc	0.763178	4.51402	3.92985	0.00245557	0.108673	-1.44304	Mcc	None
Gm26644	-1.6767	-1.57664	-3.9296	0.00245663	0.108673	-1.44346	Gm26644	DOWN
Flt4	0.833359	3.54621	3.92943	0.00245733	0.108673	-1.44374	Flt4	None
A430035B10Rik	1.60948	-1.7859	3.92781	0.00246407	0.108772	-1.44644	A430035B10Rik	UP
Popdc3	1.34743	2.66015	3.92695	0.00246767	0.108772	-1.44788	Popdc3	UP
Pkhd1	1.32841	1.68892	3.92461	0.00247749	0.108907	-1.45179	Pkhd1	UP
Gm44591	-0.957584	2.79626	-3.92429	0.00247885	0.108907	-1.45233	Gm44591	None
4933427D06Rik	-1.61961	-1.60519	-3.92235	0.00248701	0.109087	-1.45556	4933427D06Rik	DOWN
Gm33248	1.56805	1.50148	3.91976	0.00249795	0.109388	-1.45989	Gm33248	UP
B230311B06Rik	-1.84104	-0.566776	-3.91521	0.0025173	0.110056	-1.46748	B230311B06Rik	DOWN
AC132444.1	1.6895	0.815815	3.91407	0.00252216	0.110089	-1.46938	AC132444.1	UP
Atg9b	-1.28071	1.71676	-3.90944	0.00254206	0.110778	-1.47712	Atg9b	DOWN
Dicer1	-0.634211	6.6272	-3.90567	0.00255837	0.111308	-1.48341	Dicer1	None
Cenpp	-0.759357	4.3621	-3.90339	0.00256833	0.11156	-1.48724	Cenpp	None
MamRep1527	1.95959	-1.22095	3.90135	0.00257723	0.111594	-1.49064	MamRep1527	UP
Naalad2	1.54045	1.65173	3.90131	0.00257741	0.111594	-1.49071	Naalad2	UP
RLTR10	0.702508	4.48675	3.89255	0.00261603	0.113083	-1.50535	RLTR10	None
Efna3	1.10262	2.67814	3.8909	0.00262338	0.113219	-1.50811	Efna3	UP
Hspa1a	1.5338	1.02816	3.88955	0.00262942	0.113225	-1.51038	Hspa1a	UP
Cebpd	1.22258	1.93852	3.88898	0.00263197	0.113225	-1.51133	Cebpd	UP
Noc3l	-0.638304	6.8366	-3.88658	0.00264271	0.113382	-1.51534	Noc3l	None
Smc5	-0.749528	6.77981	-3.8856	0.00264711	0.113382	-1.51698	Smc5	None
Gm43566	1.38679	2.14831	3.88467	0.0026513	0.113382	-1.51853	Gm43566	UP
Il13ra1	-1.17649	2.14958	-3.88246	0.00266128	0.113382	-1.52223	Il13ra1	DOWN
F2r	0.65636	7.42449	3.88226	0.0026622	0.113382	-1.52257	F2r	None
Nkx2-9	1.91342	1.58521	3.88206	0.00266308	0.113382	-1.5229	Nkx2-9	UP
Dcc	1.13499	2.75013	3.8816	0.00266519	0.113382	-1.52368	Dcc	UP
Ctgf	0.687387	5.11513	3.87829	0.00268023	0.113755	-1.52922	Ctgf	None
Cybb	-1.74324	-0.360188	-3.8778	0.00268243	0.113755	-1.53002	Cybb	DOWN
Golga4	-0.602332	6.67398	-3.87283	0.00270521	0.114477	-1.53834	Golga4	None
Star	0.801415	3.69013	3.87172	0.00271032	0.114477	-1.5402	Star	None
Xrcc6	-0.646906	5.99384	-3.87131	0.00271223	0.114477	-1.5409	Xrcc6	None
Gm37945	1.67588	-1.53172	3.86892	0.00272328	0.114763	-1.5449	Gm37945	UP
Mxi1	-0.747885	4.59352	-3.86746	0.00273008	0.114869	-1.54735	Mxi1	None
Nkx6-2	1.04055	3.80264	3.86577	0.00273792	0.11493	-1.55017	Nkx6-2	UP
Gm13135	0.729085	4.03151	3.8653	0.00274011	0.11493	-1.55096	Gm13135	None
Trabd2b	1.76079	0.305638	3.86157	0.00275758	0.115483	-1.55721	Trabd2b	UP
Kif11	-0.716083	7.81915	-3.8591	0.0027692	0.115789	-1.56135	Kif11	None
Adamts1	1.61567	0.396596	3.85608	0.00278346	0.11599	-1.56641	Adamts1	UP
Irs2	0.753895	3.97085	3.85546	0.00278643	0.11599	-1.56746	Irs2	None
Tnks2	-0.706764	8.46005	-3.85516	0.00278786	0.11599	-1.56796	Tnks2	None
Cep68	-0.634802	5.50417	-3.85411	0.00279285	0.11599	-1.56972	Cep68	None
Dnajc2	-0.624159	7.28657	-3.85292	0.00279851	0.11599	-1.57171	Dnajc2	None
Slc22a17	1.15682	2.16803	3.85182	0.00280372	0.11599	-1.57354	Slc22a17	UP
Grb7	-0.71893	4.75825	-3.85151	0.00280523	0.11599	-1.57407	Grb7	None
I0C0044D17Rik	1.87039	-0.23467	3.85081	0.00280859	0.11599	-1.57525	I0C0044D17Rik	UP
Ppp1r15a	0.644715	5.33216	3.8484	0.00282012	0.116288	-1.57928	Ppp1r15a	None
Stk32c	1.2978	2.12035	3.84283	0.00284703	0.117217	-1.58863	Stk32c	UP
Bbc3	0.998538	3.8776	3.83708	0.0028751	0.118192	-1.59828	Bbc3	None
Lgi1	-1.5313	-1.82498	-3.83344	0.00289298	0.118745	-1.60438	Lgi1	DOWN
Aadac	1.60605	-1.57244	3.83112	0.00290448	0.119035	-1.60828	Aadac	UP
Ric3	0.674509	4.92576	3.82425	0.00293872	0.120156	-1.61981	Ric3	None
Gm44693	1.27641	1.67011	3.82328	0.00294355	0.120156	-1.62143	Gm44693	UP
Smoc1	-0.831788	3.35099	-3.82294	0.00294527	0.120156	-1.622	Smoc1	None
Islr2	0.861316	4.18444	3.82024	0.00295888	0.120528	-1.62654	Islr2	None
Platr31	1.14502	2.24283	3.81759	0.00297232	0.12082	-1.631	Platr31	UP
1700028I16Rik	-1.8383	-1.2367	-3.8161	0.00297988	0.12082	-1.6335	1700028I16Rik	DOWN
Syde2	-0.76283	3.74178	-3.81571	0.00298184	0.12082	-1.63414	Syde2	None
Mtdh	-0.635031	7.31517	-3.81528	0.00298405	0.12082	-1.63487	Mtdh	None
Nptx2	-0.604479	5.47826	-3.81267	0.00299736	0.121176	-1.63925	Nptx2	None
Ptx3	1.62629	-1.34135	3.80986	0.00301182	0.121449	-1.64398	Ptx3	UP
Gm11236	1.85937	-0.544553	3.8096	0.00301315	0.121449	-1.64442	Gm11236	UP
Tuft1	1.11198	2.19483	3.80802	0.00302127	0.121452	-1.64706	Tuft1	UP
Pllp	0.804904	3.7178	3.80783	0.00302227	0.121452	-1.64739	Pllp	None
Phf21a	-0.634083	5.25495	-3.80439	0.00304008	0.121807	-1.65317	Phf21a	None
Pdrg1	0.767981	4.65501	3.80419	0.00304112	0.121807	-1.6535	Pdrg1	None
RLTR19	0.731911	4.52897	3.8035	0.00304471	0.121807	-1.65467	RLTR19	None
Magea4	-1.89745	-0.402413	-3.80202	0.00305242	0.121881	-1.65715	Magea4	DOWN
7420426K07Rik	1.75404	-0.25931	3.8014	0.00305566	0.121881	-1.65819	7420426K07Rik	UP
Itpr1	-0.643668	4.80692	-3.79821	0.00307235	0.122265	-1.66355	Itpr1	None
Gm10801	1.13881	3.16335	3.79697	0.00307888	0.122265	-1.66564	Gm10801	UP
Lcor	-1.14558	2.35227	-3.79696	0.00307895	0.122265	-1.66566	Lcor	DOWN
Mbnl2	0.734065	5.52402	3.79436	0.00309264	0.122628	-1.67003	Mbnl2	None
Obox5	1.77559	-1.48186	3.79248	0.00310261	0.122842	-1.67319	Obox5	UP
Laptm4b	-0.619036	5.84022	-3.79113	0.00310978	0.122944	-1.67546	Laptm4b	None
Stom	0.820172	3.51017	3.78926	0.00311973	0.123144	-1.6786	Stom	None
Cmtm3	0.798464	3.8351	3.78846	0.00312402	0.123144	-1.67995	Cmtm3	None
Dars2	-0.583756	5.75943	-3.78253	0.00315587	0.124217	-1.68993	Dars2	None
Smc3	-0.71204	8.22911	-3.78126	0.00316272	0.124305	-1.69206	Smc3	None
Hspa1b	0.794992	3.43166	3.77962	0.00317164	0.124473	-1.69483	Hspa1b	None
Scn1b	1.32282	1.5888	3.77507	0.00319643	0.125263	-1.70249	Scn1b	UP
AI854703	1.57931	0.432719	3.77334	0.00320592	0.125451	-1.7054	AI854703	UP
Rad50	-0.627468	6.09654	-3.77077	0.00322005	0.125821	-1.70973	Rad50	None
Dnm2	0.611277	6.20998	3.76921	0.00322866	0.125974	-1.71235	Dnm2	None
Dnmbp	-0.664213	4.40439	-3.7633	0.00326152	0.127072	-1.72231	Dnmbp	None
Dusp8	2.3041	-0.479305	3.76189	0.00326942	0.127195	-1.72469	Dusp8	UP
Ctf2	1.15228	2.12421	3.76003	0.00327983	0.127415	-1.72781	Ctf2	UP
Cbwd1	-0.598011	5.43827	-3.75651	0.00329967	0.128001	-1.73374	Cbwd1	None
Crct1	1.76605	0.595342	3.75143	0.00332853	0.128747	-1.7423	Crct1	UP
Gm6445	-0.760715	4.55593	-3.74955	0.00333933	0.128747	-1.74549	Gm6445	None
1700126G02Rik	-1.54261	-1.64368	-3.74953	0.00333942	0.128747	-1.74551	1700126G02Rik	DOWN
Wdtc1	0.653994	7.89821	3.74892	0.00334293	0.128747	-1.74655	Wdtc1	None
Dnmt3c-ps	-1.4543	-1.86348	-3.74809	0.00334769	0.128747	-1.74795	Dnmt3c-ps	DOWN
F2rl2	-1.4543	-1.86348	-3.74809	0.00334769	0.128747	-1.74795	F2rl2	DOWN
Gm4810	1.75913	-0.554251	3.74706	0.00335358	0.128789	-1.74967	Gm4810	UP
Mccc2	-0.687685	4.42334	-3.7414	0.00338628	0.129793	-1.75921	Mccc2	None
Ndufa4l2	-1.67313	0.713397	-3.74004	0.0033942	0.129793	-1.76151	Ndufa4l2	DOWN
Aim2	-0.982098	3.10015	-3.74004	0.00339423	0.129793	-1.76152	Aim2	None
Gm16279	1.53326	0.605635	3.73707	0.00341153	0.130269	-1.76652	Gm16279	UP
Rbm14	0.674666	7.18715	3.73216	0.00344044	0.130556	-1.77481	Rbm14	None
2210408F21Rik	1.43011	-1.87558	3.73166	0.00344336	0.130556	-1.77564	2210408F21Rik	UP
A930002H02Rik	1.43011	-1.87558	3.73166	0.00344336	0.130556	-1.77564	A930002H02Rik	UP
Gm14929	1.69514	0.0203558	3.73093	0.00344773	0.130556	-1.77689	Gm14929	UP
Gm26788	1.18929	3.23374	3.73077	0.00344863	0.130556	-1.77715	Gm26788	UP
Ccdc141	-1.13672	2.17307	-3.72915	0.00345828	0.130556	-1.77989	Ccdc141	DOWN
Hydin	-0.810901	3.66514	-3.72853	0.00346191	0.130556	-1.78092	Hydin	None
Dmgdh	-1.22981	1.61861	-3.72826	0.00346353	0.130556	-1.78138	Dmgdh	DOWN
Eif4g3	0.808443	3.81766	3.72822	0.00346378	0.130556	-1.78145	Eif4g3	None
Muc3	-1.63986	-1.36819	-3.72757	0.00346767	0.130556	-1.78256	Muc3	DOWN
Duox2	1.40346	1.05131	3.7266	0.00347344	0.13059	-1.78419	Duox2	UP
Orai1	0.778512	3.63953	3.72416	0.00348799	0.130636	-1.7883	Orai1	None
Gck	-1.74767	-0.403179	-3.72352	0.00349183	0.130636	-1.78938	Gck	DOWN
Vax2os	-1.18642	2.26716	-3.72352	0.00349184	0.130636	-1.78938	Vax2os	DOWN
Lrrc8d	-0.606112	5.57617	-3.72266	0.00349698	0.130636	-1.79083	Lrrc8d	None
Six4	-0.746994	4.90182	-3.72233	0.00349899	0.130636	-1.79139	Six4	None
Platr5	-1.90598	-0.210724	-3.72052	0.00350987	0.13086	-1.79445	Platr5	DOWN
Cln3	0.629659	4.77552	3.71474	0.0035449	0.131532	-1.8042	Cln3	None
Pitx2	-1.59058	0.702022	-3.7147	0.00354518	0.131532	-1.80428	Pitx2	DOWN
Zfp318	-0.677369	5.10404	-3.71446	0.0035466	0.131532	-1.80468	Zfp318	None
Dmxl2	-0.877354	3.89727	-3.71432	0.0035475	0.131532	-1.80492	Dmxl2	None
Fkbp3	-0.591374	6.83206	-3.71318	0.00355444	0.131607	-1.80684	Fkbp3	None
Zfp819	-0.667368	4.29203	-3.71149	0.00356479	0.131726	-1.8097	Zfp819	None
Igf2bp3	-0.643361	5.42926	-3.71079	0.00356908	0.131726	-1.81088	Igf2bp3	None
Ubr7	-0.576663	7.47259	-3.70971	0.00357569	0.131726	-1.8127	Ubr7	None
Rn18s-rs5	0.739744	10.5027	3.70946	0.00357726	0.131726	-1.81313	Rn18s-rs5	None
Slk	-0.685461	6.34017	-3.70555	0.00360138	0.132432	-1.81974	Slk	None
Thumpd3	-0.635208	6.07873	-3.70396	0.00361125	0.132613	-1.82242	Thumpd3	None
Nlrp4a	-1.15918	1.88944	-3.70167	0.00362547	0.132954	-1.82629	Nlrp4a	DOWN
Lats2	0.733601	3.96557	3.70039	0.00363344	0.133064	-1.82844	Lats2	None
RLTR9D2	1.11311	2.01168	3.69442	0.00367094	0.134254	-1.83853	RLTR9D2	UP
Grid1	1.61473	0.0119809	3.68883	0.00370644	0.135195	-1.84799	Grid1	UP
Zyx	0.866869	4.38501	3.68802	0.00371164	0.135195	-1.84937	Zyx	None
Gm4782	0.841963	3.65001	3.688	0.00371177	0.135195	-1.8494	Gm4782	None
Gm6871	-0.882616	4.70771	-3.68721	0.00371681	0.135195	-1.85073	Gm6871	None
Hells	-0.814948	9.29052	-3.68547	0.00372793	0.135416	-1.85367	Hells	None
Cfap69	-1.41137	1.56007	-3.68348	0.00374072	0.135587	-1.85703	Cfap69	DOWN
Prdx3	-0.569148	5.99225	-3.68266	0.00374602	0.135587	-1.85842	Prdx3	None
Ttpa	-1.061	3.01168	-3.68238	0.00374779	0.135587	-1.85889	Ttpa	DOWN
Dst	0.672809	8.29448	3.68058	0.00375943	0.135825	-1.86193	Dst	None
Xist	1.16228	1.98915	3.6757	0.00379115	0.136662	-1.87019	Xist	UP
MLTR31D_MM	1.32819	2.02516	3.67405	0.00380196	0.136662	-1.87298	MLTR31D_MM	UP
Spx	1.80069	-0.840745	3.67259	0.00381154	0.136662	-1.87545	Spx	UP
Dact3	0.909968	4.51476	3.67203	0.00381523	0.136662	-1.8764	Dact3	None
Pemt	0.953176	2.84008	3.67168	0.00381753	0.136662	-1.877	Pemt	None
Acox3	0.654751	4.54046	3.67121	0.0038206	0.136662	-1.87778	Acox3	None
RLTR10-int	0.675187	6.24704	3.66957	0.00383145	0.136662	-1.88057	RLTR10-int	None
Ryr3	-0.964833	2.73089	-3.66955	0.00383154	0.136662	-1.88059	Ryr3	None
Shb	0.689045	4.15236	3.66897	0.0038354	0.136662	-1.88158	Shb	None
Gm13034	0.67225	5.55585	3.66859	0.00383793	0.136662	-1.88223	Gm13034	None
Ceacam19	1.52067	1.06212	3.66848	0.0038386	0.136662	-1.8824	Ceacam19	UP
Lpar6	0.809565	3.21409	3.66591	0.00385568	0.136914	-1.88676	Lpar6	None
Aire	-0.65494	4.45534	-3.66588	0.00385588	0.136914	-1.88681	Aire	None
Prkca	-0.953384	2.77061	-3.66478	0.00386316	0.136992	-1.88867	Prkca	None
Zfp41	-0.658238	4.34618	-3.66099	0.00388848	0.137708	-1.89508	Zfp41	None
Zfp932	-0.688504	4.21279	-3.65098	0.00395618	0.13974	-1.91203	Zfp932	None
Scn2b	-1.69675	0.0253113	-3.65061	0.00395876	0.13974	-1.91267	Scn2b	DOWN
Rpl30	-0.573505	8.16692	-3.65021	0.00396149	0.13974	-1.91335	Rpl30	None
L1M	1.1575	2.17056	3.64449	0.00400076	0.14094	-1.92303	L1M	UP
Gm11292	1.61261	0.0810819	3.6429	0.00401171	0.141141	-1.92572	Gm11292	UP
Stx3	-0.57807	5.88661	-3.64198	0.00401813	0.141182	-1.92729	Stx3	None
Grhl2	-0.713027	4.00871	-3.6412	0.0040235	0.141185	-1.9286	Grhl2	None
Sorbs3	1.1035	2.70591	3.64032	0.00402963	0.141216	-1.93009	Sorbs3	UP
Zfp516	0.622871	5.79748	3.63702	0.00405266	0.141838	-1.93569	Zfp516	None
Sema4b	0.636061	6.12604	3.63336	0.00407832	0.142492	-1.94188	Sema4b	None
Gm26792	-1.29629	1.24364	-3.63284	0.00408198	0.142492	-1.94276	Gm26792	DOWN
4930579F01Rik	1.31496	1.16902	3.63136	0.00409242	0.142671	-1.94527	4930579F01Rik	UP
Mest	1.36204	1.19256	3.6298	0.00410346	0.142871	-1.94792	Mest	UP
Gm43225	1.69795	-0.71938	3.62596	0.00413083	0.143637	-1.95444	Gm43225	UP
Chrna9	0.676666	4.16732	3.62373	0.00414674	0.144004	-1.95822	Chrna9	None
Fhod3	-0.671976	4.06503	-3.62112	0.00416546	0.144467	-1.96264	Fhod3	None
Gm44994	1.37998	-1.90064	3.61987	0.00417451	0.144594	-1.96477	Gm44994	UP
Gm14052	-1.36809	-1.90659	-3.61698	0.0041954	0.144903	-1.96967	Gm14052	DOWN
Erich5	-1.36809	-1.90659	-3.61698	0.0041954	0.144903	-1.96967	Erich5	DOWN
Gm15744	1.70126	0.0261298	3.61618	0.00420121	0.144903	-1.97102	Gm15744	UP
Nckap5	1.2324	1.73135	3.61492	0.00421034	0.144903	-1.97316	Nckap5	UP
Vmn1r53	1.38254	1.09834	3.61474	0.00421168	0.144903	-1.97347	Vmn1r53	UP
Abcc1	-0.626474	4.55173	-3.61353	0.00422047	0.144903	-1.97551	Abcc1	None
Igsf21	1.06241	2.55159	3.61334	0.00422184	0.144903	-1.97583	Igsf21	UP
Jade2	-0.657426	4.76997	-3.61103	0.00423873	0.144903	-1.97975	Jade2	None
Glt1d1	-0.677704	4.06659	-3.61071	0.00424109	0.144903	-1.9803	Glt1d1	None
Pck2	-0.708131	5.37057	-3.61063	0.00424171	0.144903	-1.98044	Pck2	None
Cpne2	1.17292	2.48265	3.60941	0.00425065	0.144903	-1.98251	Cpne2	UP
Gm20302	1.35882	-1.91122	3.60827	0.00425901	0.144903	-1.98443	Gm20302	UP
Gm13167	1.35882	-1.91122	3.60827	0.00425901	0.144903	-1.98443	Gm13167	UP
MER89-int	1.35882	-1.91122	3.60827	0.00425901	0.144903	-1.98443	MER89-int	UP
Poc1b	-0.923579	2.63633	-3.60706	0.00426794	0.145024	-1.98649	Poc1b	None
Lgalsl	-0.684297	4.03106	-3.6038	0.00429206	0.145385	-1.99202	Lgalsl	None
ETnERV3-int	0.728043	4.42889	3.60348	0.00429443	0.145385	-1.99256	ETnERV3-int	None
Olfr329-ps	1.63709	-0.730198	3.60343	0.00429482	0.145385	-1.99265	Olfr329-ps	UP
Nadk2	-0.602359	6.13143	-3.59977	0.00432211	0.145993	-1.99887	Nadk2	None
Ctsc	-0.675708	4.00694	-3.59956	0.00432365	0.145993	-1.99922	Ctsc	None
Rps6ka6	-0.666883	6.62435	-3.59809	0.00433467	0.146181	-2.00171	Rps6ka6	None
Lztfl1	-0.747812	4.08533	-3.59675	0.0043447	0.146335	-2.00398	Lztfl1	None
Plxdc2	0.835943	3.15583	3.59581	0.00435177	0.14639	-2.00558	Plxdc2	None
Cdc42bpg	0.663205	6.51145	3.59482	0.00435929	0.146459	-2.00727	Cdc42bpg	None
Pcdh8	1.61796	0.845411	3.59392	0.00436608	0.146504	-2.0088	Pcdh8	UP
Bcl2l1	0.655705	5.99421	3.59221	0.00437899	0.146754	-2.0117	Bcl2l1	None
Cd200r1	1.34104	1.05815	3.58685	0.0044198	0.14771	-2.0208	Cd200r1	UP
Ctsd	0.651154	6.73776	3.58649	0.00442254	0.14771	-2.0214	Ctsd	None
Dok1	0.897085	2.69192	3.58579	0.00442789	0.14771	-2.02259	Dok1	None
Hist1h3g	1.20533	1.74649	3.58535	0.00443128	0.14771	-2.02334	Hist1h3g	UP
Zfp541	-1.52683	-1.42471	-3.58419	0.00444023	0.14771	-2.02532	Zfp541	DOWN
Lrfn5	1.65212	-1.02838	3.58414	0.00444055	0.14771	-2.02539	Lrfn5	UP
Gm16576	-1.63605	-0.530274	-3.58294	0.00444984	0.147836	-2.02744	Gm16576	DOWN
Gm9892	-0.78965	3.27893	-3.58027	0.00447047	0.148338	-2.03198	Gm9892	None
Fam110a	1.05653	3.5697	3.57749	0.00449201	0.148688	-2.03669	Fam110a	UP
IAPLTR2b	0.766569	4.23686	3.57605	0.00450324	0.148688	-2.03914	IAPLTR2b	None
Vcam1	1.9351	-0.502372	3.57574	0.00450564	0.148688	-2.03967	Vcam1	UP
Rpl14	-0.697384	10.3511	-3.57538	0.00450843	0.148688	-2.04027	Rpl14	None
Cdkl3	-1.18637	1.77015	-3.57535	0.00450871	0.148688	-2.04033	Cdkl3	DOWN
Gm29087	1.53985	-1.59973	3.57143	0.00453943	0.149334	-2.047	Gm29087	UP
Gm37475	1.53985	-1.59973	3.57143	0.00453943	0.149334	-2.047	Gm37475	UP
Rnf167	0.611544	5.99562	3.56911	0.00455768	0.149751	-2.05093	Rnf167	None
Xbp1	-0.54206	5.99491	-3.56749	0.00457048	0.149988	-2.05368	Xbp1	None
A430060F13Rik	1.78298	0.398498	3.56637	0.00457937	0.150096	-2.05559	A430060F13Rik	UP
L1_Mus2	0.645637	8.52682	3.56416	0.00459694	0.150185	-2.05934	L1_Mus2	None
Trp73	0.930046	2.63992	3.56397	0.00459851	0.150185	-2.05968	Trp73	None
Cd200r2	1.6248	-1.34209	3.56392	0.00459887	0.150185	-2.05975	Cd200r2	UP
Tbc1d8	0.7224	3.67004	3.5625	0.00461024	0.150373	-2.06218	Tbc1d8	None
Gm38103	1.749	0.209736	3.55928	0.00463598	0.15102	-2.06764	Gm38103	UP
Zswim8	0.624129	5.12688	3.55842	0.0046429	0.15102	-2.0691	Zswim8	None
Gm36382	1.62529	-1.34184	3.55788	0.00464729	0.15102	-2.07003	Gm36382	UP
Mrpl1	-0.606803	5.79273	-3.55715	0.00465312	0.15102	-2.07126	Mrpl1	None
Tnfrsf10b	0.588432	5.18197	3.55587	0.00466353	0.15102	-2.07345	Tnfrsf10b	None
Mterf1b	-1.06333	2.15316	-3.55583	0.00466383	0.15102	-2.07351	Mterf1b	DOWN
St8sia3	1.64648	-1.02556	3.55492	0.0046712	0.151077	-2.07506	St8sia3	UP
Tcstv1	1.03732	2.3606	3.55326	0.00468464	0.151329	-2.07788	Tcstv1	UP
Obox1	1.75877	-0.806131	3.55244	0.00469129	0.151332	-2.07927	Obox1	UP
Six1	-1.14256	1.80864	-3.55186	0.00469601	0.151332	-2.08025	Six1	DOWN
Myo5c	-0.716719	3.83637	-3.55071	0.00470544	0.151454	-2.08222	Myo5c	None
Trim23	-0.603729	5.53446	-3.5483	0.00472512	0.151748	-2.08631	Trim23	None
Esam	1.16709	2.08172	3.54821	0.00472587	0.151748	-2.08647	Esam	UP
MLT2E	1.31801	1.12899	3.54501	0.00475214	0.152213	-2.0919	MLT2E	UP
Plk3	0.624176	5.35806	3.54399	0.00476058	0.152213	-2.09364	Plk3	None
Gnaq	-0.649622	4.53883	-3.54394	0.00476096	0.152213	-2.09372	Gnaq	None
Accsl	0.580651	5.02103	3.54369	0.00476302	0.152213	-2.09414	Accsl	None
Prr23a3	0.813403	3.81039	3.54299	0.00476888	0.152219	-2.09535	Prr23a3	None
Mroh6	1.24872	1.47105	3.54053	0.00478925	0.152543	-2.09953	Mroh6	UP
Prr7	1.36307	1.41475	3.53921	0.00480026	0.152543	-2.10178	Prr7	UP
Slc47a1	-1.0085	2.28373	-3.53747	0.00481473	0.152543	-2.10473	Slc47a1	DOWN
Gm18552	1.5283	-1.82649	3.5373	0.00481615	0.152543	-2.10502	Gm18552	UP
Gm37894	1.5283	-1.82649	3.5373	0.00481615	0.152543	-2.10502	Gm37894	UP
Gm6727	1.5283	-1.82649	3.5373	0.00481615	0.152543	-2.10502	Gm6727	UP
Pdcl2	-1.1327	1.71819	-3.53698	0.00481881	0.152543	-2.10556	Pdcl2	DOWN
Arid2	-0.622582	6.00371	-3.53602	0.00482684	0.152617	-2.10719	Arid2	None
Lrp10	0.623637	4.83132	3.53163	0.00486381	0.153475	-2.11467	Lrp10	None
Mrps18c	-0.719373	3.61242	-3.53112	0.00486811	0.153475	-2.11554	Mrps18c	None
Azi2	-0.628324	5.21515	-3.53001	0.00487748	0.153475	-2.11742	Azi2	None
C87499	1.49299	-1.84414	3.52981	0.00487917	0.153475	-2.11776	C87499	UP
2700078F05Rik	1.62983	-1.38583	3.52941	0.00488256	0.153475	-2.11844	2700078F05Rik	UP
Lrrc2	-0.595704	5.8978	-3.52753	0.00489857	0.153664	-2.12165	Lrrc2	None
Pdgfb	-1.23502	1.44709	-3.52697	0.00490328	0.153664	-2.1226	Pdgfb	DOWN
Spata21	-1.56821	-1.09054	-3.52668	0.00490577	0.153664	-2.12309	Spata21	DOWN
Sub1	-0.565822	7.92944	-3.52488	0.00492109	0.153965	-2.12615	Sub1	None
Bmp1	1.15196	1.79134	3.52282	0.00493873	0.154337	-2.12966	Bmp1	UP
L1M3b	-1.18974	1.84529	-3.52052	0.00495852	0.154711	-2.13358	L1M3b	DOWN
Lrp1	0.564011	6.04394	3.52009	0.00496222	0.154711	-2.13431	Lrp1	None
IAPLTR4_I	1.66148	-0.155623	3.5168	0.00499069	0.155325	-2.13991	IAPLTR4_I	UP
Gm6786	1.68697	-0.630755	3.51562	0.0050009	0.155325	-2.14192	Gm6786	UP
Fra10ac1	-0.665052	4.16468	-3.51545	0.00500244	0.155325	-2.14222	Fra10ac1	None
Adamts14	0.810036	3.34873	3.51514	0.00500508	0.155325	-2.14274	Adamts14	None
Gpc5	1.56121	-0.169501	3.5128	0.00502546	0.155776	-2.14672	Gpc5	UP
Gm28373	1.61439	-1.04724	3.51105	0.00504075	0.155776	-2.1497	Gm28373	UP
Arhgdib	0.686661	4.1292	3.51075	0.0050434	0.155776	-2.15021	Arhgdib	None
Sfr1	-0.536701	7.74356	-3.50974	0.00505229	0.155776	-2.15193	Sfr1	None
Ccng1	0.584747	7.88848	3.50967	0.00505286	0.155776	-2.15205	Ccng1	None
Cpeb2	1.18517	2.05929	3.5095	0.00505444	0.155776	-2.15235	Cpeb2	UP
Pnp	0.633152	7.57952	3.50882	0.00506037	0.15578	-2.1535	Pnp	None
Arthur1C	1.59519	-0.338739	3.50799	0.00506766	0.155826	-2.15491	Arthur1C	UP
Pnma2	-0.647566	4.2499	-3.50641	0.00508158	0.155838	-2.1576	Pnma2	None
Plek	1.45756	-1.86185	3.50598	0.00508545	0.155838	-2.15835	Plek	UP
Gm8973	1.45756	-1.86185	3.50598	0.00508545	0.155838	-2.15835	Gm8973	UP
AA543186	1.43801	-1.87163	3.50017	0.00513707	0.156898	-2.16824	AA543186	UP
Pcsk2os1	1.43801	-1.87163	3.50017	0.00513707	0.156898	-2.16824	Pcsk2os1	UP
Prune2	-0.582466	6.30025	-3.49949	0.00514309	0.156898	-2.16939	Prune2	None
Smarca1	-0.724369	4.51323	-3.49946	0.00514342	0.156898	-2.16945	Smarca1	None
Tigger12	1.95948	-0.982321	3.49728	0.00516293	0.157314	-2.17316	Tigger12	UP
Lrrc27	-1.07105	1.93746	-3.4894	0.00523415	0.159152	-2.18658	Lrrc27	DOWN
Slc6a15	-0.659564	4.27821	-3.4893	0.00523511	0.159152	-2.18676	Slc6a15	None
Tmem39b	0.617183	4.48978	3.48757	0.00525082	0.159284	-2.1897	Tmem39b	None
RLTR22_Mur	0.804979	4.45407	3.48693	0.00525668	0.159284	-2.19079	RLTR22_Mur	None
Myl7	-1.36159	0.893527	-3.48687	0.00525725	0.159284	-2.1909	Myl7	DOWN
Gabrr3	1.54553	-1.6027	3.48562	0.00526867	0.15945	-2.19302	Gabrr3	UP
Sox8	1.80112	-0.333687	3.48421	0.00528162	0.159662	-2.19543	Sox8	UP
Gm11564	1.53083	-0.0299672	3.48195	0.0053025	0.160113	-2.19929	Gm11564	UP
Etv3	0.586203	4.82108	3.48086	0.00531257	0.160237	-2.20115	Etv3	None
Gm9141	2.00365	0.0422408	3.48012	0.0053194	0.160263	-2.20241	Gm9141	UP
Hmcn2	1.22952	1.91987	3.47531	0.00536412	0.161259	-2.21061	Hmcn2	UP
Mfsd12	0.874604	3.71666	3.47527	0.00536448	0.161259	-2.21067	Mfsd12	None
L1Md_F	0.699888	7.12318	3.47408	0.0053756	0.161295	-2.2127	L1Md_F	None
Trim7	1.05904	1.90438	3.47386	0.0053777	0.161295	-2.21308	Trim7	UP
Pdzd4	-0.614119	5.51663	-3.47294	0.00538628	0.161372	-2.21464	Pdzd4	None
Prr5l	0.772044	3.251	3.47038	0.00541032	0.161825	-2.21901	Prr5l	None
Cacng7	0.670778	5.57871	3.47005	0.00541347	0.161825	-2.21957	Cacng7	None
Nudcd1	-0.618562	6.00814	-3.4694	0.00541956	0.161827	-2.22068	Nudcd1	None
Gm15455	1.36778	1.32665	3.46835	0.00542946	0.161943	-2.22246	Gm15455	UP
Aimp1	-0.559316	7.03841	-3.46646	0.00544736	0.162296	-2.22569	Aimp1	None
Gm11168	1.54995	-0.175129	3.46572	0.00545446	0.162321	-2.22696	Gm11168	UP
Zfp157	-0.711822	4.3772	-3.46487	0.00546252	0.162321	-2.22841	Zfp157	None
Gm2693	1.58509	-1.4082	3.46447	0.00546634	0.162321	-2.22909	Gm2693	UP
Gm4332	-1.17133	4.39364	-3.46314	0.00547896	0.162349	-2.23135	Gm4332	DOWN
Cbx3-ps2	1.65723	-0.0598179	3.46198	0.00549003	0.162349	-2.23333	Cbx3-ps2	UP
Pak1	-0.595273	4.74595	-3.46139	0.00549575	0.162349	-2.23435	Pak1	None
Erlin1	-0.561182	5.40294	-3.46097	0.00549978	0.162349	-2.23506	Erlin1	None
Foxj1	1.56999	0.763115	3.46086	0.00550075	0.162349	-2.23524	Foxj1	UP
Gm37912	1.34019	1.06711	3.46057	0.00550356	0.162349	-2.23574	Gm37912	UP
Rnd1	0.785265	3.4199	3.45906	0.00551806	0.162598	-2.23831	Rnd1	None
MER117	1.4462	0.46293	3.45824	0.00552598	0.162653	-2.23972	MER117	UP
Nefm	0.992245	2.85186	3.45744	0.00553365	0.1627	-2.24107	Nefm	None
Gm14326	-1.03196	3.23844	-3.45605	0.00554708	0.162917	-2.24345	Gm14326	DOWN
Fam43a	0.657864	5.21379	3.452	0.00558633	0.163312	-2.25035	Fam43a	None
Gm13101	1.37913	-1.90107	3.45143	0.00559197	0.163312	-2.25134	Gm13101	UP
Acaca	-0.676401	5.92619	-3.45139	0.00559235	0.163312	-2.2514	Acaca	None
Gm25774	1.51166	0.221927	3.45131	0.00559307	0.163312	-2.25153	Gm25774	UP
C77080	0.555047	6.39832	3.45115	0.0055947	0.163312	-2.25182	C77080	None
Hist1h4j	1.49021	0.152893	3.4508	0.00559809	0.163312	-2.25241	Hist1h4j	UP
Tars	-0.53982	8.07627	-3.45028	0.00560314	0.163312	-2.25329	Tars	None
Mycl	-0.855556	2.74289	-3.44945	0.00561124	0.163371	-2.25471	Mycl	None
Adrb2	1.17056	1.61406	3.44745	0.00563086	0.163648	-2.25812	Adrb2	UP
Magel2	1.40915	0.976115	3.44724	0.00563294	0.163648	-2.25848	Magel2	UP
Mrpl47	-0.530031	5.9449	-3.44399	0.00566495	0.1644	-2.26403	Mrpl47	None
Kif21a	-1.34857	1.41477	-3.44134	0.00569115	0.164982	-2.26855	Kif21a	DOWN
Fam196a	1.4121	0.713829	3.43996	0.00570489	0.165168	-2.27091	Fam196a	UP
Cotl1	0.703185	6.05455	3.43946	0.00570989	0.165168	-2.27176	Cotl1	None
Gja1	0.539883	7.60581	3.43851	0.00571926	0.165261	-2.27337	Gja1	None
C8b	-1.69633	-0.890575	-3.43566	0.0057478	0.165779	-2.27824	C8b	DOWN
Gm11545	1.29894	1.35357	3.43489	0.00575556	0.165779	-2.27956	Gm11545	UP
Gm26569	1.55704	-1.42222	3.43487	0.00575568	0.165779	-2.27958	Gm26569	UP
Id3	0.685731	6.31477	3.43371	0.00576735	0.165936	-2.28156	Id3	None
Sema4d	-0.627107	4.26821	-3.43284	0.00577612	0.166011	-2.28305	Sema4d	None
Notch3	0.565239	5.13132	3.43086	0.00579615	0.166351	-2.28644	Notch3	None
Mgea5	-0.563875	6.88181	-3.43037	0.0058011	0.166351	-2.28727	Mgea5	None
Gprc5b	0.700015	3.68083	3.42934	0.00581153	0.166351	-2.28903	Gprc5b	None
Gm17815	1.48111	-1.63491	3.42871	0.0058179	0.166351	-2.2901	Gm17815	UP
Gm14895	1.44005	-1.43446	3.42861	0.00581893	0.166351	-2.29028	Gm14895	UP
Vstm2b	1.58746	0.0536352	3.42715	0.00583375	0.166597	-2.29277	Vstm2b	UP
Gm14295	-0.847467	3.61155	-3.42417	0.00586414	0.167287	-2.29785	Gm14295	None
Ccdc160	-0.955745	2.58169	-3.42242	0.00588211	0.167621	-2.30084	Ccdc160	None
MamGypLTR2c	-1.27016	-1.95555	-3.42022	0.00590479	0.168089	-2.30461	MamGypLTR2c	DOWN
Gm43153	-1.61491	-0.619957	-3.41891	0.00591823	0.168176	-2.30683	Gm43153	DOWN
Ptrf	0.570755	6.81401	3.41871	0.00592038	0.168176	-2.30719	Ptrf	None
Appl1	-0.635001	5.90196	-3.41661	0.00594205	0.168613	-2.31076	Appl1	None
6030407O03Rik	1.93649	-0.588701	3.41462	0.00596278	0.168879	-2.31417	6030407O03Rik	UP
Gm12230	1.72616	-0.447953	3.4145	0.005964	0.168879	-2.31437	Gm12230	UP
Satb2	0.773682	3.48537	3.41354	0.00597403	0.168985	-2.31601	Satb2	None
Charlie16a	-1.74947	0.22676	-3.411	0.00600058	0.169447	-2.32035	Charlie16a	DOWN
Rida	-0.645735	4.58899	-3.41077	0.00600299	0.169447	-2.32074	Rida	None
Dhrs11	0.830956	3.20379	3.40809	0.00603111	0.170062	-2.32532	Dhrs11	None
Pdzd8	-0.631684	5.84568	-3.40741	0.00603828	0.170086	-2.32648	Pdzd8	None
Col5a3	-1.04248	2.04397	-3.40562	0.00605718	0.170257	-2.32953	Col5a3	DOWN
ERVB4_3-I_MM-int	1.30994	0.942725	3.40515	0.00606213	0.170257	-2.33033	ERVB4_3-I_MM-int	UP
Oas1g	-1.16815	1.47512	-3.40443	0.00606984	0.170257	-2.33158	Oas1g	DOWN
Zfp955a	-0.778345	4.04064	-3.40425	0.00607171	0.170257	-2.33188	Zfp955a	None
Tenm3	-0.609702	4.36119	-3.40384	0.00607608	0.170257	-2.33258	Tenm3	None
L1Md_T	0.751819	10.7435	3.40194	0.00609629	0.170645	-2.33583	L1Md_T	None
9830144P21Rik	-1.16699	1.79971	-3.4011	0.00610524	0.170718	-2.33726	9830144P21Rik	DOWN
Gm37795	0.884053	2.98855	3.39657	0.00615375	0.171247	-2.345	Gm37795	None
Gnptab	-0.587416	5.02361	-3.39622	0.00615749	0.171247	-2.3456	Gnptab	None
Dcbld1	0.51166	6.18713	3.39613	0.0061585	0.171247	-2.34576	Dcbld1	None
Dennd4a	-0.998513	3.21228	-3.39607	0.00615906	0.171247	-2.34585	Dennd4a	None
Vegfa	-0.713821	3.53753	-3.39594	0.00616051	0.171247	-2.34608	Vegfa	None
Gm8330	1.4604	-1.42429	3.39461	0.00617479	0.171247	-2.34834	Gm8330	UP
Syne2	0.540443	5.43644	3.39426	0.00617859	0.171247	-2.34894	Syne2	None
Duoxa2	1.46071	-1.42413	3.39114	0.00621236	0.171247	-2.35427	Duoxa2	UP
Gnrh1	1.46071	-1.42413	3.39114	0.00621236	0.171247	-2.35427	Gnrh1	UP
Gm25353	1.31362	-1.93382	3.39113	0.00621245	0.171247	-2.35429	Gm25353	UP
Gm20430	1.31362	-1.93382	3.39113	0.00621245	0.171247	-2.35429	Gm20430	UP
Insm2	1.31362	-1.93382	3.39113	0.00621245	0.171247	-2.35429	Insm2	UP
Slc16a2	1.39742	-1.67095	3.3909	0.006215	0.171247	-2.35469	Slc16a2	UP
Rarres1	1.39742	-1.67095	3.3909	0.006215	0.171247	-2.35469	Rarres1	UP
Slco2a1	1.34445	1.00354	3.39045	0.00621986	0.171247	-2.35545	Slco2a1	UP
Gm8182	1.43836	0.689558	3.38846	0.00624151	0.171667	-2.35885	Gm8182	UP
Hist1h4k	2.07955	0.540103	3.38485	0.00628104	0.172578	-2.36502	Hist1h4k	UP
Gm26954	1.05053	2.20692	3.38135	0.00631963	0.17346	-2.37101	Gm26954	UP
MT2B2	0.547747	6.30436	3.37974	0.00633741	0.173523	-2.37376	MT2B2	None
Micu1	0.597082	4.58834	3.37925	0.00634291	0.173523	-2.37461	Micu1	None
Dscaml1	1.48396	0.587307	3.37924	0.00634295	0.173523	-2.37461	Dscaml1	UP
MTE2b-int	0.922937	3.34986	3.37848	0.00635138	0.173523	-2.37591	MTE2b-int	None
Mboat2	-0.805371	3.66167	-3.37822	0.00635424	0.173523	-2.37635	Mboat2	None
Gm15446	-0.88353	3.08824	-3.37754	0.0063618	0.173553	-2.37752	Gm15446	None
IAPEy-int	0.843837	3.02495	3.37518	0.00638813	0.173833	-2.38155	IAPEy-int	None
Csad	-0.594233	5.02425	-3.37515	0.00638849	0.173833	-2.38161	Csad	None
Nrp1	1.4967	0.81211	3.37398	0.00640153	0.173833	-2.3836	Nrp1	UP
Il1rl2	-1.71774	-0.177264	-3.37369	0.00640484	0.173833	-2.38411	Il1rl2	DOWN
Gm11839	0.804991	3.60405	3.37326	0.00640969	0.173833	-2.38485	Gm11839	None
Gm2559	-1.00039	2.01113	-3.37272	0.00641567	0.173833	-2.38576	Gm2559	DOWN
1700007K13Rik	0.926462	3.65933	3.37257	0.00641739	0.173833	-2.38602	1700007K13Rik	None
Tsc22d1	0.518086	8.04103	3.37078	0.00643752	0.174175	-2.38908	Tsc22d1	None
Oxnad1	-0.524383	5.67364	-3.37013	0.00644485	0.174175	-2.39019	Oxnad1	None
Srms	-1.34304	-1.91911	-3.36905	0.00645701	0.174175	-2.39203	Srms	DOWN
Gm37416	1.74862	0.115412	3.36878	0.00646008	0.174175	-2.3925	Gm37416	UP
Zdhhc6	-0.588425	5.34498	-3.36855	0.00646263	0.174175	-2.39289	Zdhhc6	None
Arrb1	-0.912477	2.75716	-3.368	0.00646895	0.174175	-2.39384	Arrb1	None
Slc27a2	0.636001	4.22414	3.36727	0.0064772	0.174222	-2.39509	Slc27a2	None
B4galnt3	-0.5983	4.54189	-3.36546	0.00649774	0.17445	-2.39818	B4galnt3	None
Gcat	-0.573167	6.60397	-3.36538	0.00649865	0.17445	-2.39832	Gcat	None
Tdrd12	-0.768354	4.1912	-3.36276	0.00652847	0.175057	-2.40279	Tdrd12	None
Gm32996	1.12133	1.69669	3.36197	0.00653753	0.175057	-2.40415	Gm32996	UP
Grem2	1.29111	-1.94508	3.36054	0.00655389	0.175057	-2.40659	Grem2	UP
Gm6288	1.29111	-1.94508	3.36054	0.00655389	0.175057	-2.40659	Gm6288	UP
Vnn1	1.29111	-1.94508	3.36054	0.00655389	0.175057	-2.40659	Vnn1	UP
Bin1	0.711505	4.34147	3.35974	0.00656311	0.175057	-2.40796	Bin1	None
ORR1B2-int	0.733956	3.69034	3.3594	0.00656693	0.175057	-2.40853	ORR1B2-int	None
Midn	0.589735	7.19393	3.35847	0.00657765	0.175169	-2.41013	Midn	None
Tmem212	1.51734	0.0791101	3.35758	0.00658787	0.175267	-2.41164	Tmem212	UP
Fbxo34	0.540189	5.22191	3.35399	0.00662943	0.176198	-2.41779	Fbxo34	None
Col4a1	0.533815	5.76029	3.35239	0.00664801	0.176469	-2.42052	Col4a1	None
Dmrtc1b	-1.66007	-1.44381	-3.35173	0.0066557	0.176469	-2.42165	Dmrtc1b	DOWN
Col22a1	1.41365	1.12444	3.3514	0.00665956	0.176469	-2.42222	Col22a1	UP
Lx2A1	0.766112	3.47777	3.35086	0.00666589	0.176469	-2.42315	Lx2A1	None
IAPEY3C_LTR	1.31018	2.21184	3.34939	0.00668308	0.176671	-2.42566	IAPEY3C_LTR	UP
Lin7a	1.41037	-1.67028	3.34908	0.00668671	0.176671	-2.42619	Lin7a	UP
Fgf10	-1.18864	1.80963	-3.34791	0.00670042	0.176859	-2.42819	Fgf10	DOWN
Smg1	-0.628065	6.84584	-3.3447	0.00673809	0.177674	-2.43367	Smg1	None
Bmf	-0.695086	3.47859	-3.34414	0.00674481	0.177674	-2.43464	Bmf	None
Ahnak	0.50998	6.9191	3.3434	0.00675353	0.177674	-2.43591	Ahnak	None
Arhgap30	-0.815285	2.79091	-3.34274	0.00676134	0.177674	-2.43704	Arhgap30	None
Slc9a7	-1.44921	0.429914	-3.342	0.0067701	0.177674	-2.4383	Slc9a7	DOWN
Atp8a1	-0.84324	3.02322	-3.34111	0.00678063	0.177674	-2.43982	Atp8a1	None
Polr2a	0.57044	8.93196	3.3407	0.00678549	0.177674	-2.44052	Polr2a	None
Gm9125	1.39642	0.668585	3.34067	0.0067859	0.177674	-2.44058	Gm9125	UP
Scara3	-1.42522	-1.70238	-3.34025	0.00679084	0.177674	-2.44129	Scara3	DOWN
AC133103.4	1.37428	-1.68252	3.33825	0.00681467	0.178086	-2.44471	AC133103.4	UP
Crmp1	-0.657637	4.30367	-3.33772	0.00682105	0.178086	-2.44562	Crmp1	None
Spic	-1.35472	0.735238	-3.33726	0.00682648	0.178086	-2.4464	Spic	DOWN
Rps6ka2	-0.54339	5.12101	-3.33247	0.00688406	0.179001	-2.45461	Rps6ka2	None
Ggta1	0.553988	4.98208	3.33221	0.00688719	0.179001	-2.45505	Ggta1	None
Fam173b	0.806221	3.62974	3.33212	0.00688823	0.179001	-2.4552	Fam173b	None
Sac3d1	0.699594	4.99685	3.3321	0.00688855	0.179001	-2.45524	Sac3d1	None
Acsl3	-0.615243	5.01007	-3.3315	0.00689569	0.179001	-2.45625	Acsl3	None
Pms1	-0.637303	4.23037	-3.33102	0.00690159	0.179001	-2.45709	Pms1	None
ERVB4_1B-I_MM-int	0.975257	4.58934	3.33003	0.00691349	0.179137	-2.45877	ERVB4_1B-I_MM-int	None
RLTR12F	1.56314	0.596222	3.32934	0.00692183	0.17918	-2.45995	RLTR12F	UP
Hibch	-0.584149	4.55778	-3.32567	0.00696654	0.180164	-2.46624	Hibch	None
Car2	0.543155	8.15344	3.32454	0.0069803	0.180346	-2.46816	Car2	None
ERVB4_3-LTR_MM	1.37403	0.829165	3.32269	0.00700304	0.18075	-2.47134	ERVB4_3-LTR_MM	UP
Epb41l3	0.748171	3.09193	3.32217	0.00700941	0.18075	-2.47223	Epb41l3	None
Serpine1	-1.15266	1.9839	-3.31914	0.00704675	0.181455	-2.47741	Serpine1	DOWN
Gm10359	1.46882	-1.25456	3.31831	0.00705695	0.181455	-2.47883	Gm10359	UP
Zfhx2	0.563234	5.54094	3.31812	0.00705931	0.181455	-2.47915	Zfhx2	None
Gm21936	1.32456	0.872018	3.31776	0.00706378	0.181455	-2.47977	Gm21936	UP
Cpped1	0.62632	4.86086	3.3149	0.00709923	0.18217	-2.48466	Cpped1	None
Gm37776	-1.42863	-1.70068	-3.31411	0.00710917	0.18217	-2.48603	Gm37776	DOWN
Poli	-0.617782	5.15473	-3.31341	0.00711792	0.18217	-2.48723	Poli	None
AI838599	2.11002	0.926123	3.31334	0.00711875	0.18217	-2.48734	AI838599	UP
Phf6	-0.659871	4.95165	-3.31049	0.00715437	0.182703	-2.49221	Phf6	None
Zswim5	0.709345	3.31924	3.31036	0.00715604	0.182703	-2.49244	Zswim5	None
Gm13230	-0.736704	6.11502	-3.31004	0.00716002	0.182703	-2.49298	Gm13230	None
Gm38258	1.03149	2.13616	3.30813	0.00718402	0.183141	-2.49625	Gm38258	UP
Gm37310	-1.50268	-0.648453	-3.30664	0.00720285	0.183296	-2.49881	Gm37310	DOWN
1700003I16Rik	1.44768	0.253874	3.30657	0.00720376	0.183296	-2.49893	1700003I16Rik	UP
Xylb	-0.618609	3.99528	-3.30427	0.00723288	0.183863	-2.50287	Xylb	None
Tac2	-1.61864	-1.3788	-3.30342	0.00724363	0.183962	-2.50432	Tac2	DOWN
Tbx4	1.56467	0.0165659	3.30259	0.00725416	0.184055	-2.50573	Tbx4	UP
Gm11331	1.3963	-1.45634	3.29926	0.00729672	0.184961	-2.51144	Gm11331	UP
Gm9131	1.14561	1.94243	3.29698	0.007326	0.185008	-2.51535	Gm9131	UP
RLTR13D6	0.746425	3.63974	3.29571	0.00734228	0.185008	-2.51752	RLTR13D6	None
Gm37931	-1.25317	-1.96405	-3.29502	0.00735121	0.185008	-2.5187	Gm37931	DOWN
Gm22572	-1.25317	-1.96405	-3.29502	0.00735121	0.185008	-2.5187	Gm22572	DOWN
4930589L23Rik	-1.25317	-1.96405	-3.29502	0.00735121	0.185008	-2.5187	4930589L23Rik	DOWN
Gm44667	-1.25317	-1.96405	-3.29502	0.00735121	0.185008	-2.5187	Gm44667	DOWN
Gm29257	1.51013	-0.793682	3.29441	0.00735906	0.185008	-2.51975	Gm29257	UP
Alg10b	-0.595954	5.42402	-3.29439	0.00735932	0.185008	-2.51978	Alg10b	None
Tmem72	1.41253	1.31317	3.29429	0.00736063	0.185008	-2.51995	Tmem72	UP
Treml2	-1.11951	1.46924	-3.29242	0.00738484	0.185383	-2.52316	Treml2	DOWN
Smtnl2	-0.536037	5.76241	-3.29116	0.00740111	0.185383	-2.52531	Smtnl2	None
Tmem25	1.5327	-1.08245	3.29102	0.00740297	0.185383	-2.52555	Tmem25	UP
Nat8f2	1.05957	2.68133	3.29061	0.0074083	0.185383	-2.52625	Nat8f2	UP
Gm6563	-0.628558	5.35736	-3.29042	0.00741081	0.185383	-2.52658	Gm6563	None
Smim13	-0.68205	3.53725	-3.28994	0.00741696	0.185383	-2.52739	Smim13	None
RP23-116E3.2	-1.52051	-1.06735	-3.28869	0.00743334	0.185535	-2.52955	RP23-116E3.2	DOWN
Zfp958	-0.71191	4.27378	-3.28842	0.00743686	0.185535	-2.53001	Zfp958	None
Gja3	1.73813	-1.093	3.28705	0.00745474	0.185808	-2.53235	Gja3	UP
Zaphod2	1.44066	-1.26524	3.28606	0.00746769	0.185953	-2.53404	Zaphod2	UP
Acad11	0.573956	4.52406	3.28478	0.00748452	0.185953	-2.53624	Acad11	None
Atf2	0.603612	7.22369	3.28453	0.0074877	0.185953	-2.53665	Atf2	None
Cpsf2	-0.532381	6.74531	-3.28449	0.00748829	0.185953	-2.53673	Cpsf2	None
Gm13261	1.43189	0.351196	3.28339	0.00750273	0.186066	-2.53861	Gm13261	UP
Shoc2	-0.600243	6.033	-3.28309	0.0075067	0.186066	-2.53913	Shoc2	None
Wfdc10	-1.25592	-1.96267	-3.27816	0.00757196	0.187511	-2.54757	Wfdc10	DOWN
Ska1	-0.545521	5.46671	-3.27723	0.00758438	0.187645	-2.54917	Ska1	None
Gls2	-0.648507	3.88166	-3.27534	0.00760953	0.187786	-2.5524	Gls2	None
Gm12702	1.51059	-0.203294	3.27471	0.00761794	0.187786	-2.55348	Gm12702	UP
BC005561	-0.862148	2.72727	-3.27452	0.00762043	0.187786	-2.55379	BC005561	None
Phlpp1	-0.697825	3.43774	-3.27377	0.00763054	0.187786	-2.55509	Phlpp1	None
Atp6v0a4	-1.54621	0.514265	-3.27375	0.00763083	0.187786	-2.55512	Atp6v0a4	DOWN
Pdlim7	0.706126	4.89913	3.27339	0.00763559	0.187786	-2.55573	Pdlim7	None
Gm44650	1.43959	-1.64987	3.27275	0.00764416	0.187786	-2.55683	Gm44650	UP
Gdf9	-1.51995	-0.895304	-3.27262	0.00764602	0.187786	-2.55706	Gdf9	DOWN
Sdc2	-0.930487	2.28531	-3.27073	0.00767139	0.18814	-2.5603	Sdc2	None
Pmm2	0.632226	4.33267	3.2705	0.00767447	0.18814	-2.56069	Pmm2	None
Dcaf12l1	0.54399	5.0094	3.26993	0.00768218	0.188157	-2.56167	Dcaf12l1	None
Gm18609	-1.35566	-1.73716	-3.26788	0.00770985	0.188587	-2.56517	Gm18609	DOWN
Morc3	-0.537226	7.1937	-3.26759	0.00771378	0.188587	-2.56567	Morc3	None
Gps2	0.60045	4.17462	3.26679	0.00772468	0.188595	-2.56705	Gps2	None
IAP-d-int	0.581057	5.03529	3.26653	0.00772816	0.188595	-2.56749	IAP-d-int	None
Dgkk	1.0683	2.79542	3.26553	0.00774181	0.188751	-2.56921	Dgkk	UP
Pgam1	-0.566972	9.1467	-3.26494	0.00774979	0.188751	-2.57021	Pgam1	None
Ltb4r1	1.28708	0.746236	3.26451	0.00775566	0.188751	-2.57095	Ltb4r1	UP
Pla2g10	-0.820336	2.72193	-3.263	0.00777618	0.18908	-2.57353	Pla2g10	None
Nrg1	0.771916	3.02701	3.25795	0.00784551	0.190593	-2.58218	Nrg1	None
Gm5141	-0.893336	2.77526	-3.25653	0.00786518	0.190898	-2.58462	Gm5141	None
Znfx1	-0.610666	4.14575	-3.25458	0.00789204	0.191377	-2.58795	Znfx1	None
Gm4285	1.24893	1.33703	3.25362	0.00790541	0.191404	-2.5896	Gm4285	UP
Gm42653	1.35873	0.687147	3.25348	0.00790742	0.191404	-2.58984	Gm42653	UP
9930021J03Rik	-0.874425	4.75226	-3.25086	0.00794383	0.192112	-2.59432	9930021J03Rik	None
Fam178a	-0.545549	6.66109	-3.25026	0.00795227	0.192143	-2.59536	Fam178a	None
Cnot10	-0.494695	7.43574	-3.24973	0.00795971	0.19215	-2.59627	Cnot10	None
Gm12798	1.35685	0.812752	3.24855	0.00797622	0.192375	-2.59829	Gm12798	UP
Tns3	-0.509813	8.38974	-3.2477	0.00798812	0.192489	-2.59974	Tns3	None
Khsrp	0.543861	7.63352	3.24634	0.00800726	0.192662	-2.60208	Khsrp	None
Abhd3	0.990946	1.90262	3.2459	0.0080134	0.192662	-2.60282	Abhd3	None
Pno1	-0.563629	7.16078	-3.24523	0.0080229	0.192662	-2.60398	Pno1	None
Prmt6	0.529379	5.02123	3.24456	0.00803228	0.192662	-2.60512	Prmt6	None
Btbd11	0.719661	3.77652	3.24418	0.00803766	0.192662	-2.60577	Btbd11	None
Hbegf	0.545092	5.37317	3.24413	0.00803833	0.192662	-2.60585	Hbegf	None
Gm28438	-1.13978	3.49248	-3.24269	0.00805868	0.192977	-2.60832	Gm28438	DOWN
Bcor	-0.557573	4.97295	-3.24142	0.00807673	0.193237	-2.6105	Bcor	None
4933413J09Rik	1.46815	-1.47587	3.23905	0.0081105	0.193807	-2.61456	4933413J09Rik	UP
Esrp1	-0.877805	2.62437	-3.23873	0.00811498	0.193807	-2.6151	Esrp1	None
Btbd10	0.497958	5.99467	3.23763	0.00813081	0.194012	-2.617	Btbd10	None
Lag3	-1.45438	0.0778486	-3.23581	0.00815679	0.194308	-2.62011	Lag3	DOWN
Pkdcc	1.42087	0.282242	3.23575	0.00815769	0.194308	-2.62022	Pkdcc	UP
Zbed4	-0.590365	4.98723	-3.23387	0.00818465	0.194777	-2.62343	Zbed4	None
Hps3	-0.683766	3.60146	-3.23325	0.00819366	0.1948	-2.6245	Hps3	None
Gm16344	1.37521	0.552277	3.2328	0.0082001	0.1948	-2.62527	Gm16344	UP
RLTR9A3	0.925543	2.17254	3.23137	0.00822069	0.195116	-2.62771	RLTR9A3	None
Gm18737	1.50732	-0.305673	3.23021	0.00823752	0.195343	-2.62971	Gm18737	UP
Abca14	1.50422	0.343176	3.22913	0.00825317	0.195487	-2.63155	Abca14	UP
Abcg1	-0.970755	2.3562	-3.22824	0.00826612	0.195487	-2.63308	Abcg1	None
Trav12-2	1.45926	-1.42486	3.22741	0.00827823	0.195487	-2.63451	Trav12-2	UP
Klf4	0.616025	7.68705	3.22686	0.00828624	0.195487	-2.63545	Klf4	None
Leng8	0.582034	6.54226	3.2268	0.00828711	0.195487	-2.63555	Leng8	None
Mreg	0.497241	7.72269	3.22627	0.00829477	0.195487	-2.63645	Mreg	None
Akr1e1	-0.720447	3.47766	-3.22618	0.00829605	0.195487	-2.6366	Akr1e1	None
Adamtsl5	1.2694	1.01969	3.22579	0.00830185	0.195487	-2.63728	Adamtsl5	UP
Gm15342	1.3885	-1.67541	3.22468	0.00831799	0.195579	-2.63918	Gm15342	UP
Cd248	1.44548	-0.962778	3.22452	0.00832034	0.195579	-2.63945	Cd248	UP
RMER19A	0.535747	5.29968	3.2234	0.0083368	0.195661	-2.64138	RMER19A	None
Kif16b	-0.650998	3.82403	-3.22289	0.00834429	0.195661	-2.64225	Kif16b	None
Atad1	-0.572261	6.25696	-3.22155	0.00836398	0.195661	-2.64455	Atad1	None
B2m	0.599289	4.66752	3.21909	0.00840017	0.195661	-2.64875	B2m	None
Cacng8	1.13266	1.47437	3.21881	0.00840431	0.195661	-2.64923	Cacng8	UP
IAP1-MM_LTR	1.22297	2.11065	3.21861	0.0084073	0.195661	-2.64958	IAP1-MM_LTR	UP
Car6	-1.44663	-1.55053	-3.21854	0.00840833	0.195661	-2.6497	Car6	DOWN
Gm805	-1.44663	-1.55053	-3.21854	0.00840833	0.195661	-2.6497	Gm805	DOWN
Gm12633	1.32614	-1.70659	3.21734	0.00842618	0.195661	-2.65176	Gm12633	UP
Gm11281	1.32614	-1.70659	3.21734	0.00842618	0.195661	-2.65176	Gm11281	UP
Bcl11a	-1.32608	0.950225	-3.21728	0.00842701	0.195661	-2.65186	Bcl11a	DOWN
MER70B	1.28716	0.704546	3.21669	0.00843571	0.195661	-2.65287	MER70B	UP
Enkur	1.4618	-0.954617	3.21637	0.00844049	0.195661	-2.65342	Enkur	UP
Hist1h4h	1.65715	0.377686	3.21627	0.00844204	0.195661	-2.6536	Hist1h4h	UP
Phf20-ps	1.30941	-1.71496	3.21617	0.00844343	0.195661	-2.65376	Phf20-ps	UP
Med30	-0.526825	5.10128	-3.21566	0.00845102	0.195661	-2.65463	Med30	None
Gm43767	1.67787	-1.11011	3.21548	0.00845376	0.195661	-2.65495	Gm43767	UP
Slc7a6	-0.519184	5.30131	-3.21539	0.00845504	0.195661	-2.6551	Slc7a6	None
Sdc4	0.510043	5.79489	3.21283	0.00849325	0.195905	-2.65949	Sdc4	None
Gm8577	1.19084	-1.99521	3.21273	0.00849476	0.195905	-2.65966	Gm8577	UP
Gm27238	1.19084	-1.99521	3.21273	0.00849476	0.195905	-2.65966	Gm27238	UP
MurSAT1	1.19084	-1.99521	3.21273	0.00849476	0.195905	-2.65966	MurSAT1	UP
Hgs	0.613081	6.09558	3.21112	0.00851889	0.196293	-2.66242	Hgs	None
Ccnd1	-0.505797	6.31872	-3.21034	0.00853049	0.196391	-2.66375	Ccnd1	None
Lx4A	0.603232	6.57228	3.20919	0.0085478	0.196452	-2.66572	Lx4A	None
Gm14322	-0.780718	2.8997	-3.20898	0.00855092	0.196452	-2.66608	Gm14322	None
Sf3a2	0.920039	6.44718	3.20839	0.00855984	0.196452	-2.66709	Sf3a2	None
Ppp2r3c	-0.557943	5.11743	-3.2077	0.00857024	0.196452	-2.66827	Ppp2r3c	None
1110032F04Rik	1.33253	0.504458	3.20768	0.0085705	0.196452	-2.6683	1110032F04Rik	UP
Foxa1	1.62647	0.0038361	3.20725	0.00857704	0.196452	-2.66905	Foxa1	UP
Wipf1	-0.836331	2.5576	-3.20617	0.00859331	0.196657	-2.67089	Wipf1	None
Magoh	-0.48119	6.76292	-3.20355	0.00863313	0.197332	-2.67539	Magoh	None
Sgms1	-0.567179	4.74723	-3.20326	0.0086375	0.197332	-2.67589	Sgms1	None
Stt3b	-0.538339	7.61978	-3.20122	0.00866853	0.197872	-2.67938	Stt3b	None
BB287469	1.20311	1.38526	3.19982	0.0086899	0.19809	-2.68178	BB287469	UP
RMER1B	0.605006	6.53619	3.19949	0.00869505	0.19809	-2.68235	RMER1B	None
Ccdc83	1.47716	0.520463	3.19847	0.00871059	0.19809	-2.68409	Ccdc83	UP
Gm13964	1.29937	0.772746	3.19824	0.00871417	0.19809	-2.68449	Gm13964	UP
D830050J10Rik	1.55047	-1.8154	3.19775	0.00872164	0.19809	-2.68533	D830050J10Rik	UP
Atp2b2	1.30802	0.545837	3.19771	0.00872236	0.19809	-2.68541	Atp2b2	UP
Gm14325	-0.708912	4.31233	-3.19494	0.00876493	0.198741	-2.69015	Gm14325	None
Mark4	0.703927	4.66006	3.19488	0.00876581	0.198741	-2.69024	Mark4	None
Kif15	-0.543989	7.07895	-3.19347	0.00878769	0.199069	-2.69267	Kif15	None
6330403L08Rik	0.957399	2.77302	3.19173	0.00881464	0.199416	-2.69565	6330403L08Rik	None
Gm5773	1.21687	1.42312	3.19152	0.00881786	0.199416	-2.69601	Gm5773	UP
Pou6f2	1.32051	0.629732	3.19095	0.00882666	0.199447	-2.69698	Pou6f2	UP
Charlie15a	-1.56625	-0.568013	-3.18933	0.00885196	0.199703	-2.69976	Charlie15a	DOWN
Rpl10l	0.532029	7.13486	3.18927	0.0088529	0.199703	-2.69987	Rpl10l	None
Snx7	0.756705	2.99683	3.18857	0.0088638	0.199781	-2.70106	Snx7	None
RLTR12H	0.810308	2.68163	3.18423	0.00893176	0.200898	-2.7085	RLTR12H	None
Pdk1	-0.487526	7.50971	-3.18366	0.00894082	0.200898	-2.70949	Pdk1	None
Grk5	-0.889958	2.4782	-3.1836	0.00894172	0.200898	-2.70958	Grk5	None
Def6	0.639597	5.28734	3.18327	0.00894688	0.200898	-2.71014	Def6	None
Gm9165	1.09538	1.51878	3.18303	0.00895075	0.200898	-2.71056	Gm9165	UP
Lrriq4	-0.901021	2.45953	-3.18115	0.00898041	0.201395	-2.71378	Lrriq4	None
Pnrc2	-0.554585	5.97778	-3.17866	0.00901987	0.202111	-2.71805	Pnrc2	None
Jade3	-0.674545	5.1669	-3.17466	0.00908362	0.203253	-2.7249	Jade3	None
RLTR35B_MM	1.14766	2.07277	3.1742	0.00909094	0.203253	-2.72569	RLTR35B_MM	UP
Zc3h12a	0.706916	4.2041	3.17386	0.00909641	0.203253	-2.72627	Zc3h12a	None
Wbp2	0.571472	6.25797	3.17357	0.00910108	0.203253	-2.72677	Wbp2	None
Loxl4	1.42017	-0.0921371	3.17254	0.00911755	0.203401	-2.72853	Loxl4	UP
Gm10247	-1.31574	-1.53025	-3.17213	0.0091242	0.203401	-2.72924	Gm10247	DOWN
Stk26	-0.9016	2.8162	-3.17146	0.00913488	0.203401	-2.73038	Stk26	None
Atr	-0.620299	5.22796	-3.17069	0.00914741	0.203401	-2.73171	Atr	None
Tubgcp6	-0.555185	4.74976	-3.1705	0.00915045	0.203401	-2.73204	Tubgcp6	None
Uprt	-1.32168	0.611922	-3.17001	0.0091583	0.203401	-2.73287	Uprt	DOWN
Tshr	1.3962	-1.67156	3.16986	0.00916079	0.203401	-2.73313	Tshr	UP
Zfp865	0.681748	4.24447	3.1677	0.00919561	0.20389	-2.73683	Zfp865	None
Mapk6	-0.55915	6.87803	-3.16756	0.009198	0.20389	-2.73708	Mapk6	None
Cx3cl1	0.74863	3.0227	3.16481	0.0092427	0.204197	-2.74179	Cx3cl1	None
Gm8818	1.16322	-2.00902	3.16468	0.00924481	0.204197	-2.74202	Gm8818	UP
Rpl26-ps5	1.16322	-2.00902	3.16468	0.00924481	0.204197	-2.74202	Rpl26-ps5	UP
Gm9987	1.16322	-2.00902	3.16468	0.00924481	0.204197	-2.74202	Gm9987	UP
Serpinb1c	1.39781	-0.0269101	3.16436	0.00924988	0.204197	-2.74255	Serpinb1c	UP
Trp53tg5	1.33353	-1.7029	3.16284	0.00927482	0.20458	-2.74517	Trp53tg5	UP
9130011E15Rik	-0.528564	5.12152	-3.16172	0.00929308	0.20463	-2.74708	9130011E15Rik	None
AW551984	-1.39284	0.302792	-3.16049	0.00931328	0.20463	-2.74919	AW551984	DOWN
Nkx2-4	-1.39972	-1.0568	-3.16047	0.00931356	0.20463	-2.74922	Nkx2-4	DOWN
2610509F24Rik	-1.43128	-0.327883	-3.15999	0.00932142	0.20463	-2.75004	2610509F24Rik	DOWN
LTR85c	1.41707	-1.50141	3.15947	0.00933008	0.20463	-2.75095	LTR85c	UP
LTR86A1	1.41707	-1.50141	3.15947	0.00933008	0.20463	-2.75095	LTR86A1	UP
Cox6c	-0.508136	8.03586	-3.15914	0.00933543	0.20463	-2.7515	Cox6c	None
Akt1s1	0.604439	5.25218	3.15892	0.009339	0.20463	-2.75187	Akt1s1	None
AC151602.15	1.01259	2.1356	3.15852	0.00934571	0.20463	-2.75257	AC151602.15	UP
Gm14848	1.34799	0.717337	3.15725	0.00936654	0.204919	-2.75474	Gm14848	UP
Zyg11b	-0.597277	5.45966	-3.15641	0.00938039	0.204939	-2.75618	Zyg11b	None
Mettl9	-0.566071	5.08451	-3.15586	0.00938958	0.204939	-2.75713	Mettl9	None
Rps27rt	-0.87768	2.68552	-3.15581	0.00939036	0.204939	-2.75721	Rps27rt	None
Uri1	-0.502703	6.77495	-3.15477	0.00940764	0.205143	-2.759	Uri1	None
Fam83h	0.640831	4.05468	3.15432	0.00941502	0.205143	-2.75976	Fam83h	None
H1f0	-0.50063	6.10223	-3.15217	0.00945078	0.205731	-2.76345	H1f0	None
Gm16220	-1.28074	-1.77462	-3.15155	0.00946118	0.205731	-2.76451	Gm16220	DOWN
ORR1A1-int	0.553908	6.61206	3.15132	0.00946497	0.205731	-2.7649	ORR1A1-int	None
Gm18856	1.35618	-1.91254	3.15052	0.00947835	0.205855	-2.76628	Gm18856	UP
L2hgdh	-0.54456	5.2047	-3.14834	0.00951487	0.206481	-2.77002	L2hgdh	None
Phgdh	-0.563683	7.08573	-3.1463	0.00954908	0.206495	-2.77351	Phgdh	None
Adam15	0.860402	3.83962	3.14598	0.00955454	0.206495	-2.77406	Adam15	None
Gm13717	1.30664	-1.50117	3.14591	0.00955568	0.206495	-2.77418	Gm13717	UP
BC030499	1.30664	-1.50117	3.14591	0.00955568	0.206495	-2.77418	BC030499	UP
5031425E22Rik	0.80324	2.72578	3.14558	0.00956129	0.206495	-2.77475	5031425E22Rik	None
Dyrk3	0.497272	6.45289	3.14513	0.00956877	0.206495	-2.77551	Dyrk3	None
Bahcc1	-0.619351	4.74447	-3.14494	0.00957207	0.206495	-2.77584	Bahcc1	None
Hist3h2ba	1.33326	0.360193	3.14464	0.00957704	0.206495	-2.77635	Hist3h2ba	UP
Scap	0.615981	5.00669	3.14251	0.00961307	0.207105	-2.78	Scap	None
Gm42688	-1.38319	-1.58225	-3.14118	0.00963572	0.207344	-2.78229	Gm42688	DOWN
Cyb5d1	0.613475	3.76311	3.14095	0.0096396	0.207344	-2.78268	Cyb5d1	None
Gm37772	-1.15524	-2.01302	-3.14042	0.00964866	0.207373	-2.78359	Gm37772	DOWN
Capn6	1.34348	0.255721	3.13943	0.00966546	0.207492	-2.78528	Capn6	UP
Gm43655	1.40567	-0.98268	3.13919	0.00966966	0.207492	-2.7857	Gm43655	UP
Vopp1	1.45663	0.579648	3.13772	0.00969476	0.207567	-2.78822	Vopp1	UP
Zdhhc3	-0.485828	6.16007	-3.13768	0.00969543	0.207567	-2.78829	Zdhhc3	None
Loxl3	1.39713	0.21987	3.13744	0.00969941	0.207567	-2.78869	Loxl3	UP
CH25-588N10.2	-0.723949	4.27074	-3.13717	0.0097041	0.207567	-2.78916	CH25-588N10.2	None
Tpk1	0.604319	4.34441	3.13608	0.00972269	0.207799	-2.79102	Tpk1	None
Wdr31	-0.626676	3.90843	-3.1356	0.009731	0.207807	-2.79185	Wdr31	None
Teddm3	-1.53253	-1.24953	-3.13403	0.00975801	0.207807	-2.79454	Teddm3	DOWN
Trim12c	-1.05466	1.72415	-3.13336	0.00976961	0.207807	-2.7957	Trim12c	DOWN
Psd4	-1.21639	1.09786	-3.13296	0.00977637	0.207807	-2.79637	Psd4	DOWN
Spint5	-1.15682	-2.01223	-3.13201	0.00979273	0.207807	-2.798	Spint5	DOWN
Gm43593	-1.15682	-2.01223	-3.13201	0.00979273	0.207807	-2.798	Gm43593	DOWN
C1ra	-1.15682	-2.01223	-3.13201	0.00979273	0.207807	-2.798	C1ra	DOWN
Nlrp4g	-1.15682	-2.01223	-3.13201	0.00979273	0.207807	-2.798	Nlrp4g	DOWN
Tifab	-1.15682	-2.01223	-3.13201	0.00979273	0.207807	-2.798	Tifab	DOWN
Vrtn	-1.48593	0.347072	-3.13079	0.00981384	0.208091	-2.80009	Vrtn	DOWN
Pramef8	0.484205	6.36148	3.12984	0.00983036	0.208276	-2.80172	Pramef8	None
Platr26	-0.980911	1.78851	-3.12807	0.00986102	0.208703	-2.80475	Platr26	None
Zfp493	-0.732302	3.57598	-3.12771	0.00986743	0.208703	-2.80538	Zfp493	None
Atp9a	0.607427	4.59681	3.12734	0.00987383	0.208703	-2.80601	Atp9a	None
Sec14l2	-0.823952	2.61579	-3.12504	0.00991395	0.209365	-2.80995	Sec14l2	None
Zfp938	-0.717967	3.5717	-3.12465	0.00992073	0.209365	-2.81062	Zfp938	None
Itga8	1.25247	1.14632	3.12195	0.00996821	0.210095	-2.81525	Itga8	UP
IAPEY5_I-int	1.34916	0.898926	3.12144	0.00997703	0.210095	-2.81611	IAPEY5_I-int	UP
Gm42662	1.63313	-1.13248	3.12114	0.00998235	0.210095	-2.81663	Gm42662	UP
1700018B08Rik	-1.40248	-0.954037	-3.1209	0.00998661	0.210095	-2.81705	1700018B08Rik	DOWN
Orc2	-0.524003	7.03131	-3.12018	0.0099993	0.210197	-2.81828	Orc2	None
Gm20632	1.56655	-0.851491	3.1197	0.0100077	0.210209	-2.8191	Gm20632	UP
RLTR4_MM-int	0.487374	6.79666	3.11842	0.0100305	0.210448	-2.82131	RLTR4_MM-int	None
Syt4	-1.4874	-0.150651	-3.11794	0.0100389	0.210448	-2.82212	Syt4	DOWN
Gm12114	1.36257	0.148291	3.11773	0.0100426	0.210448	-2.82248	Gm12114	UP
Wdyhv1	-0.766984	3.4903	-3.1162	0.0100697	0.210759	-2.8251	Wdyhv1	None
RLTR10B	0.888046	2.17595	3.11578	0.0100772	0.210759	-2.82582	RLTR10B	None
HY1	1.4125	-0.614222	3.11557	0.010081	0.210759	-2.82619	HY1	UP
RLTR20A2B_MM	1.21914	1.69462	3.11471	0.0100963	0.210914	-2.82765	RLTR20A2B_MM	UP
Dhx29	-0.478993	6.38014	-3.11235	0.0101385	0.211631	-2.83171	Dhx29	None
Gm6555	1.63819	-1.25631	3.11132	0.0101568	0.211664	-2.83346	Gm6555	UP
Msmb	1.8364	-0.42874	3.11095	0.0101636	0.211664	-2.83411	Msmb	UP
1700052K11Rik	1.04372	1.84955	3.11058	0.0101701	0.211664	-2.83473	1700052K11Rik	UP
RLTR9A3A	0.871204	2.46117	3.11006	0.0101795	0.211664	-2.83563	RLTR9A3A	None
Azin2	0.843055	3.02799	3.11006	0.0101795	0.211664	-2.83563	Azin2	None
Limd1	-0.562932	4.24695	-3.10752	0.0102252	0.212425	-2.83998	Limd1	None
CAAA01098150.1	1.27775	-1.95176	3.10661	0.0102417	0.212425	-2.84155	CAAA01098150.1	UP
Ptges	0.648201	3.50074	3.10587	0.010255	0.212425	-2.84281	Ptges	None
N4bp2l1	1.37741	0.0861418	3.10493	0.010272	0.212425	-2.84441	N4bp2l1	UP
Zadh2	-0.760219	2.78184	-3.10477	0.0102749	0.212425	-2.84469	Zadh2	None
Pdcd11	-0.495021	7.91526	-3.10424	0.0102845	0.212425	-2.84559	Pdcd11	None
Gm13292	1.27981	-1.73556	3.10356	0.0102968	0.212425	-2.84676	Gm13292	UP
E130012A19Rik	0.708003	9.1298	3.10338	0.0103003	0.212425	-2.84708	E130012A19Rik	None
Gm10123	-0.496797	6.09815	-3.10334	0.010301	0.212425	-2.84715	Gm10123	None
Gm2075	0.922169	2.80591	3.10309	0.0103055	0.212425	-2.84758	Gm2075	None
Anks1b	1.50547	-0.56774	3.10228	0.0103201	0.212425	-2.84895	Anks1b	UP
Nrsn1	1.18472	1.10379	3.10204	0.0103246	0.212425	-2.84937	Nrsn1	UP
Numbl	0.629595	4.51129	3.10194	0.0103263	0.212425	-2.84954	Numbl	None
Zfp930	-0.717528	3.89475	-3.10191	0.010327	0.212425	-2.8496	Zfp930	None
Dvl3	0.536372	4.5141	3.10148	0.0103348	0.212425	-2.85033	Dvl3	None
Ephx1	0.71682	3.1021	3.09945	0.0103719	0.212702	-2.85381	Ephx1	None
Gm5053	1.37278	0.347614	3.09872	0.0103853	0.212702	-2.85506	Gm5053	UP
Ice2	-0.616829	4.3675	-3.098	0.0103984	0.212702	-2.85629	Ice2	None
RLTR5_Mm	1.44862	-0.265456	3.09785	0.0104013	0.212702	-2.85656	RLTR5_Mm	UP
Chek1	-0.514366	6.33861	-3.09744	0.0104087	0.212702	-2.85726	Chek1	None
Srprb	0.561733	4.71377	3.09609	0.0104335	0.212702	-2.85956	Srprb	None
Kctd1	1.00736	1.74441	3.09556	0.0104434	0.212702	-2.86048	Kctd1	UP
Tagln	1.1271	1.66351	3.09554	0.0104437	0.212702	-2.86051	Tagln	UP
BGLII_Mus	1.08376	2.14212	3.09536	0.0104471	0.212702	-2.86082	BGLII_Mus	UP
Samd10	0.770333	2.70653	3.09497	0.0104543	0.212702	-2.86149	Samd10	None
B3glct	-0.714644	3.04917	-3.09488	0.0104559	0.212702	-2.86165	B3glct	None
Gm20465	-1.58312	-1.62343	-3.09472	0.0104589	0.212702	-2.86192	Gm20465	DOWN
Zfp740	-0.488819	7.51319	-3.0946	0.0104611	0.212702	-2.86212	Zfp740	None
Fam186b	1.5011	1.18572	3.09451	0.0104627	0.212702	-2.86228	Fam186b	UP
Rap1gap2	-0.894817	2.19472	-3.09427	0.0104671	0.212702	-2.86269	Rap1gap2	None
Lonrf3	0.69034	3.13869	3.09225	0.0105045	0.213195	-2.86615	Lonrf3	None
Cpxcr1	1.49128	-0.723608	3.09197	0.0105097	0.213195	-2.86663	Cpxcr1	UP
Fam3c	-0.512788	5.21231	-3.09167	0.0105152	0.213195	-2.86714	Fam3c	None
Gm13233	1.24389	0.882001	3.08996	0.010547	0.213679	-2.87007	Gm13233	UP
Gtpbp4-ps3	1.73755	-0.378815	3.0885	0.0105744	0.214071	-2.87258	Gtpbp4-ps3	UP
Msra	0.71969	3.18733	3.0868	0.010606	0.214416	-2.87548	Msra	None
Inf2	0.546765	4.58921	3.08673	0.0106074	0.214416	-2.87561	Inf2	None
Foxd3	0.679195	6.26761	3.08223	0.010692	0.215964	-2.88332	Foxd3	None
Rcbtb2	0.669803	3.66571	3.08106	0.0107142	0.21625	-2.88533	Rcbtb2	None
Foxo6	1.27733	2.56686	3.08014	0.0107316	0.216438	-2.8869	Foxo6	UP
Eif3e	-0.595317	8.60953	-3.07698	0.0107916	0.217378	-2.89232	Eif3e	None
Fam20c	0.855518	2.31599	3.07656	0.0107996	0.217378	-2.89304	Fam20c	None
Gm23935	1.65664	9.65572	3.07641	0.0108025	0.217378	-2.89329	Gm23935	UP
Gm17415	-1.30725	-1.71014	-3.07438	0.0108414	0.217997	-2.89678	Gm17415	DOWN
Nktr	-0.552343	6.69749	-3.07232	0.0108808	0.218148	-2.9003	Nktr	None
Gm22112	1.2912	0.443304	3.07221	0.0108829	0.218148	-2.90049	Gm22112	UP
Psmb10	-0.646677	4.66058	-3.07221	0.010883	0.218148	-2.9005	Psmb10	None
Jsrp1	-1.45876	-0.771792	-3.07184	0.01089	0.218148	-2.90112	Jsrp1	DOWN
Nup62cl	0.518269	5.09877	3.07158	0.010895	0.218148	-2.90157	Nup62cl	None
Klhl7	-0.518588	5.39732	-3.07145	0.0108976	0.218148	-2.9018	Klhl7	None
Gm6054	1.34405	0.0163677	3.07091	0.010908	0.218193	-2.90272	Gm6054	UP
Camk2b	-0.715895	3.50736	-3.06986	0.0109281	0.218432	-2.90451	Camk2b	None
Ocstamp	-1.29746	-1.53939	-3.06921	0.0109407	0.218521	-2.90562	Ocstamp	DOWN
Btrc	-0.497324	5.28705	-3.06597	0.0110036	0.219497	-2.91119	Btrc	None
Whrn	0.806281	3.9854	3.06486	0.0110252	0.219497	-2.91309	Whrn	None
Gm11783	1.45278	-1.86425	3.06485	0.0110253	0.219497	-2.91309	Gm11783	UP
Pfkp	-0.470982	7.81176	-3.06476	0.0110271	0.219497	-2.91325	Pfkp	None
Rhoh	-1.3545	-1.33854	-3.06451	0.0110319	0.219497	-2.91368	Rhoh	DOWN
1700067K01Rik	1.45055	-0.748965	3.06384	0.011045	0.219497	-2.91483	1700067K01Rik	UP
Nqo2	-0.555164	4.35755	-3.06287	0.0110639	0.219497	-2.91649	Nqo2	None
Atoh1	1.23812	-1.7506	3.06256	0.01107	0.219497	-2.91702	Atoh1	UP
Gm42903	-1.24033	-1.7436	-3.06256	0.01107	0.219497	-2.91702	Gm42903	DOWN
Gdpd4	1.78469	-0.87047	3.06249	0.0110714	0.219497	-2.91714	Gdpd4	UP
Spock3	1.47965	-0.808918	3.06208	0.0110795	0.219497	-2.91785	Spock3	UP
Exoc6	-0.632707	4.36744	-3.05982	0.0111238	0.220212	-2.92172	Exoc6	None
Ppp1r36	-1.41236	-1.12143	-3.05738	0.0111717	0.220586	-2.92589	Ppp1r36	DOWN
Gm44593	1.51973	-0.344829	3.05729	0.0111736	0.220586	-2.92606	Gm44593	UP
RLTR41B	1.12715	1.90297	3.05722	0.0111749	0.220586	-2.92617	RLTR41B	UP
Espn	0.924988	1.97656	3.05711	0.0111772	0.220586	-2.92636	Espn	None
Phc2	0.590534	5.45033	3.05627	0.0111938	0.220586	-2.92781	Phc2	None
Efnb2	0.626758	3.53062	3.05622	0.0111948	0.220586	-2.92789	Efnb2	None
Unc80	1.2963	0.290858	3.05594	0.0112002	0.220586	-2.92836	Unc80	UP
Dlx2	1.40507	-1.8881	3.0543	0.0112328	0.220962	-2.93118	Dlx2	UP
Slc6a8	0.500976	8.15288	3.05415	0.0112358	0.220962	-2.93143	Slc6a8	None
Dact2	0.683595	5.73682	3.05143	0.0112898	0.221862	-2.93609	Dact2	None
Tomm22	-0.457584	7.01269	-3.04978	0.0113228	0.22216	-2.93891	Tomm22	None
Gm37430	1.38368	-1.46265	3.04921	0.0113342	0.22216	-2.93989	Gm37430	UP
Adm2	-1.13214	1.33641	-3.04904	0.0113377	0.22216	-2.94019	Adm2	DOWN
Lpp	0.61179	5.03675	3.04886	0.0113412	0.22216	-2.94049	Lpp	None
Nlrp12	0.724313	3.27566	3.04771	0.0113643	0.22216	-2.94246	Nlrp12	None
Prnp	0.693367	3.61321	3.04761	0.0113664	0.22216	-2.94264	Prnp	None
Zfp862-ps	-0.767425	2.73335	-3.0474	0.0113707	0.22216	-2.943	Zfp862-ps	None
Cd274	-1.43004	0.185334	-3.04711	0.0113764	0.22216	-2.94349	Cd274	DOWN
Dnajb5	0.723284	4.19861	3.04696	0.0113795	0.22216	-2.94375	Dnajb5	None
Btf3l4	-0.520308	5.86038	-3.04643	0.0113901	0.222161	-2.94466	Btf3l4	None
Ccdc113	1.12775	1.44557	3.04613	0.0113961	0.222161	-2.94517	Ccdc113	UP
Harbi1	-0.621512	3.66637	-3.04501	0.0114188	0.222434	-2.94709	Harbi1	None
Pidd1	0.562532	5.15543	3.04462	0.0114266	0.222434	-2.94776	Pidd1	None
F730043M19Rik	-0.998928	1.62978	-3.04379	0.0114434	0.222599	-2.94919	F730043M19Rik	None
Col6a1	1.57242	-1.16283	3.04125	0.0114947	0.223436	-2.95352	Col6a1	UP
Slc25a31	0.957169	1.75462	3.04049	0.0115103	0.223576	-2.95483	Slc25a31	None
Ak3	-0.610729	4.49196	-3.03944	0.0115317	0.223812	-2.95663	Ak3	None
Tmem106c	-0.616554	3.5662	-3.03908	0.0115391	0.223812	-2.95726	Tmem106c	None
RLTR46B	1.35399	-1.91364	3.03841	0.0115527	0.223892	-2.9584	RLTR46B	UP
Gm7919	1.49379	-1.46305	3.03806	0.0115599	0.223892	-2.959	Gm7919	UP
Trpm6	-1.47092	-1.85517	-3.0369	0.0115836	0.224012	-2.96099	Trpm6	DOWN
0610007P14Rik	-0.498244	5.23296	-3.03633	0.0115952	0.224012	-2.96195	0610007P14Rik	None
P4ha1	-0.55051	4.35435	-3.0353	0.0116164	0.224012	-2.96373	P4ha1	None
Mt4	-1.55437	-1.18842	-3.03514	0.0116197	0.224012	-2.964	Mt4	DOWN
Cenpk	-0.74117	3.72145	-3.03485	0.0116256	0.224012	-2.96449	Cenpk	None
Gm6673	1.01667	1.5581	3.03454	0.011632	0.224012	-2.96503	Gm6673	UP
Gm17641	1.18973	-1.99577	3.03369	0.0116495	0.224012	-2.96649	Gm17641	UP
RP24-548A13.3	1.18973	-1.99577	3.03369	0.0116495	0.224012	-2.96649	RP24-548A13.3	UP
RP23-99L5.2	1.18973	-1.99577	3.03369	0.0116495	0.224012	-2.96649	RP23-99L5.2	UP
Gm12091	1.18973	-1.99577	3.03369	0.0116495	0.224012	-2.96649	Gm12091	UP
Ada	0.611476	4.46761	3.03166	0.0116914	0.224192	-2.96996	Ada	None
Slc4a4	1.15699	1.59189	3.0315	0.0116947	0.224192	-2.97023	Slc4a4	UP
Gm19434	1.46351	-0.136259	3.03104	0.0117042	0.224192	-2.97103	Gm19434	UP
SRV_MM-int	0.595302	4.2457	3.03101	0.0117047	0.224192	-2.97107	SRV_MM-int	None
Gm43141	1.37586	-0.747468	3.03099	0.0117052	0.224192	-2.9711	Gm43141	UP
Rps27	-0.533461	9.40648	-3.03017	0.0117222	0.224192	-2.97251	Rps27	None
MLTR31F_MM	0.655219	3.39214	3.02965	0.011733	0.224192	-2.9734	MLTR31F_MM	None
Gm12714	1.38536	-1.16175	3.0296	0.011734	0.224192	-2.97349	Gm12714	UP
Gm26617	-1.40724	-1.17317	-3.0296	0.0117341	0.224192	-2.97349	Gm26617	DOWN
AU022751	1.33265	1.08528	3.02903	0.0117458	0.224257	-2.97446	AU022751	UP
Plekhb2	0.488118	5.63018	3.02793	0.0117687	0.224385	-2.97634	Plekhb2	None
Dgka	-0.513678	4.94802	-3.0279	0.0117693	0.224385	-2.97639	Dgka	None
Btaf1	-0.568613	6.95013	-3.02694	0.0117893	0.224608	-2.97804	Btaf1	None
Jup	0.529139	8.013	3.02433	0.0118438	0.225486	-2.98251	Jup	None
Bglap3	-1.19245	-1.81877	-3.02218	0.0118888	0.226183	-2.98618	Bglap3	DOWN
Lgals3	0.572587	7.32684	3.02165	0.0119002	0.226238	-2.98711	Lgals3	None
Dapk3	0.610457	5.3923	3.01936	0.0119483	0.22678	-2.99102	Dapk3	None
Ttn	0.568109	5.51315	3.01877	0.0119607	0.22678	-2.99202	Ttn	None
Gm572	-1.37374	-1.72812	-3.01867	0.011963	0.22678	-2.99221	Gm572	DOWN
Syvn1	0.532886	5.07091	3.01842	0.0119681	0.22678	-2.99262	Syvn1	None
4930465K10Rik	-1.49863	-0.910311	-3.01829	0.0119709	0.22678	-2.99285	4930465K10Rik	DOWN
Fam198b	0.77703	2.96617	3.01522	0.0120361	0.227855	-2.99811	Fam198b	None
Abcb4	-1.37882	-0.0523796	-3.01467	0.0120479	0.227916	-2.99905	Abcb4	DOWN
Sh3kbp1	0.915372	2.87537	3.01355	0.0120717	0.228206	-3.00097	Sh3kbp1	None
Gm45184	1.39076	-1.15342	3.01163	0.0121128	0.228823	-3.00426	Gm45184	UP
6430573P05Rik	1.48459	-1.45845	3.00932	0.0121624	0.229597	-3.00821	6430573P05Rik	UP
L1Md_F3	0.554035	9.83358	3.00891	0.0121712	0.229602	-3.00892	L1Md_F3	None
Rbmxl2	0.842641	7.64301	3.00773	0.0121966	0.229795	-3.01093	Rbmxl2	None
Gm13244	1.37859	0.321888	3.00737	0.0122044	0.229795	-3.01156	Gm13244	UP
Gm44618	-1.34917	-1.91605	-3.00724	0.0122071	0.229795	-3.01177	Gm44618	DOWN
Spats2	-0.495524	5.36197	-3.00536	0.0122479	0.230401	-3.015	Spats2	None
Mir6351	1.49132	-1.6298	3.00469	0.0122623	0.230511	-3.01613	Mir6351	UP
Ifitm1	-0.556075	6.34119	-3.00259	0.012308	0.231183	-3.01973	Ifitm1	None
Hand1	1.25789	0.467947	3.00225	0.0123153	0.231183	-3.02031	Hand1	UP
Vwa5a	-0.695593	3.40962	-3.00127	0.0123367	0.231321	-3.02199	Vwa5a	None
Xrcc1	0.684316	6.24485	3.00113	0.0123399	0.231321	-3.02224	Xrcc1	None
Myo1g	-0.739904	2.97836	-3.00031	0.0123578	0.231495	-3.02364	Myo1g	None
Rbms3	1.35099	0.222504	2.99991	0.0123664	0.231495	-3.02432	Rbms3	UP
Tap1	1.22558	0.997976	2.99884	0.0123899	0.231773	-3.02616	Tap1	UP
Adamts9	-0.58753	4.72685	-2.99729	0.0124239	0.231917	-3.0288	Adamts9	None
Rela	0.521783	4.9732	2.99727	0.0124244	0.231917	-3.02885	Rela	None
Sstr5	-1.34818	-0.981189	-2.99702	0.0124299	0.231917	-3.02928	Sstr5	DOWN
Gm5660	1.41522	2.02227	2.99691	0.0124322	0.231917	-3.02945	Gm5660	UP
Cwf19l1	-0.504974	4.96473	-2.99462	0.0124827	0.232699	-3.03338	Cwf19l1	None
Llgl2	0.537609	7.35089	2.99301	0.0125183	0.233055	-3.03613	Llgl2	None
Ly6g6c	-1.35842	-0.938452	-2.99286	0.0125215	0.233055	-3.03638	Ly6g6c	DOWN
Glmp	0.498883	6.25296	2.99258	0.0125279	0.233055	-3.03687	Glmp	None
Cdhr1	-0.921886	2.14835	-2.99083	0.0125667	0.233616	-3.03987	Cdhr1	None
Gm15487	0.646581	6.1922	2.98911	0.012605	0.233791	-3.04281	Gm15487	None
Cd14	1.48552	-1.6269	2.98887	0.0126103	0.233791	-3.04322	Cd14	UP
Sfrp4	-0.714493	3.33267	-2.98856	0.0126174	0.233791	-3.04376	Sfrp4	None
Rprm	1.21344	0.965471	2.9884	0.0126209	0.233791	-3.04403	Rprm	UP
Gm10807	1.57842	-0.896306	2.98809	0.0126277	0.233791	-3.04455	Gm10807	UP
Hist1h4n	1.62235	-0.49323	2.98806	0.0126284	0.233791	-3.04461	Hist1h4n	UP
Guf1	-0.542265	4.29016	-2.98744	0.0126423	0.233808	-3.04567	Guf1	None
Zfp365	0.562071	4.4354	2.98724	0.0126468	0.233808	-3.04601	Zfp365	None
Lrrc31	-0.853707	2.16989	-2.98562	0.012683	0.234318	-3.04878	Lrrc31	None
Adgrg4	1.20914	-1.76509	2.98071	0.0127938	0.235091	-3.05719	Adgrg4	UP
Cyp4a12b	1.20914	-1.76509	2.98071	0.0127938	0.235091	-3.05719	Cyp4a12b	UP
Gnpat	-0.463104	7.19294	-2.98067	0.0127947	0.235091	-3.05726	Gnpat	None
Mageb3	-1.35639	-1.91244	-2.98046	0.0127993	0.235091	-3.05761	Mageb3	DOWN
Caskin2	0.593417	4.47547	2.97944	0.0128225	0.235091	-3.05936	Caskin2	None
ORR1A1	0.572997	5.99176	2.97921	0.0128277	0.235091	-3.05975	ORR1A1	None
Galnt2	1.74489	-0.890372	2.97854	0.0128429	0.235091	-3.06089	Galnt2	UP
MER34B-int	-0.656293	6.03856	-2.9777	0.0128619	0.235091	-3.06233	MER34B-int	None
Gm16354	-1.2796	-1.95083	-2.97731	0.0128708	0.235091	-3.063	Gm16354	DOWN
Gm44243	1.07435	-2.05346	2.97686	0.0128811	0.235091	-3.06377	Gm44243	UP
Gm7457	1.07435	-2.05346	2.97686	0.0128811	0.235091	-3.06377	Gm7457	UP
Gm7468	1.07435	-2.05346	2.97686	0.0128811	0.235091	-3.06377	Gm7468	UP
Sprn	1.07435	-2.05346	2.97686	0.0128811	0.235091	-3.06377	Sprn	UP
Gm23297	1.07435	-2.05346	2.97686	0.0128811	0.235091	-3.06377	Gm23297	UP
A330102I10Rik	1.07435	-2.05346	2.97686	0.0128811	0.235091	-3.06377	A330102I10Rik	UP
Pcdhb14	1.07435	-2.05346	2.97686	0.0128811	0.235091	-3.06377	Pcdhb14	UP
U4	1.07435	-2.05346	2.97686	0.0128811	0.235091	-3.06377	U4	UP
Olfr699	1.29029	-1.34382	2.97649	0.0128895	0.235091	-3.0644	Olfr699	UP
RLTR9A	0.720649	3.1709	2.97615	0.0128974	0.235091	-3.06499	RLTR9A	None
Tgm3	-0.612826	3.97543	-2.97595	0.0129019	0.235091	-3.06533	Tgm3	None
Vax2	-1.13149	1.10281	-2.97565	0.0129088	0.235091	-3.06585	Vax2	DOWN
Pum3	-0.465284	7.99121	-2.97337	0.0129609	0.235879	-3.06974	Pum3	None
Gm42743	1.84687	-0.691502	2.97197	0.0129932	0.236306	-3.07215	Gm42743	UP
Plxdc1	-1.05255	1.57672	-2.97134	0.0130075	0.236362	-3.07321	Plxdc1	DOWN
Impdh1	0.579403	5.97461	2.97107	0.0130138	0.236362	-3.07368	Impdh1	None
Pcsk1n	0.970175	3.61676	2.97027	0.0130322	0.236535	-3.07505	Pcsk1n	None
Gm14305	-0.886176	2.54872	-2.96927	0.0130553	0.23668	-3.07676	Gm14305	None
4933430I17Rik	-1.38833	-0.537643	-2.96881	0.013066	0.23668	-3.07755	4933430I17Rik	DOWN
Anxa11	-0.52722	4.66368	-2.96878	0.0130666	0.23668	-3.0776	Anxa11	None
Cdc14b	-0.528084	4.7602	-2.96711	0.0131054	0.237217	-3.08046	Cdc14b	None
Gid4	-0.464525	5.53548	-2.96674	0.0131139	0.237217	-3.08109	Gid4	None
Sult2b1	-1.25617	0.29359	-2.96451	0.0131657	0.237994	-3.0849	Sult2b1	DOWN
Clp1	0.452402	6.44275	2.96338	0.013192	0.238087	-3.08683	Clp1	None
Lix1	1.18026	0.891916	2.96287	0.0132041	0.238087	-3.08772	Lix1	UP
Il6ra	0.781427	2.78999	2.9628	0.0132056	0.238087	-3.08782	Il6ra	None
Cdx1	0.856059	2.57856	2.96216	0.0132206	0.238087	-3.08892	Cdx1	None
Mdm2	0.481218	7.18681	2.96201	0.0132241	0.238087	-3.08918	Mdm2	None
Crygn	-1.5835	-1.09474	-2.96201	0.0132241	0.238087	-3.08918	Crygn	DOWN
Pank1	-0.525264	4.51945	-2.96062	0.0132567	0.23838	-3.09156	Pank1	None
C130075A20Rik	1.28689	-1.34212	2.96055	0.0132583	0.23838	-3.09167	C130075A20Rik	UP
Gas7	0.530513	4.3464	2.95997	0.0132719	0.23838	-3.09267	Gas7	None
Adamts19	-1.41015	-1.56877	-2.95968	0.0132789	0.23838	-3.09317	Adamts19	DOWN
MLTR31A_MM	0.921256	2.37941	2.95911	0.0132922	0.23838	-3.09414	MLTR31A_MM	None
Lrrc8b	-0.990449	1.87705	-2.95905	0.0132937	0.23838	-3.09425	Lrrc8b	None
Uap1	0.497657	5.91735	2.95656	0.0133524	0.239274	-3.09851	Uap1	None
Zfp689	0.742504	2.90434	2.95577	0.013371	0.239447	-3.09986	Zfp689	None
Olfr815	1.33238	0.729949	2.95402	0.0134124	0.239819	-3.10284	Olfr815	UP
RP24-470M22.10	1.51892	-0.491798	2.95391	0.013415	0.239819	-3.10303	RP24-470M22.10	UP
Gpc1	0.61122	3.92152	2.95376	0.0134186	0.239819	-3.10329	Gpc1	None
4930577N17Rik	1.37754	-1.68669	2.95237	0.0134517	0.240252	-3.10567	4930577N17Rik	UP
Bcl2l11	-0.617982	3.98828	-2.95152	0.0134719	0.240319	-3.10712	Bcl2l11	None
Fam204a	-0.540189	4.48805	-2.95146	0.0134734	0.240319	-3.10723	Fam204a	None
Gm10925	-1.10391	1.10309	-2.9507	0.0134914	0.240457	-3.10852	Gm10925	DOWN
Gm13139	-0.709985	4.19292	-2.95009	0.0135061	0.240457	-3.10957	Gm13139	None
Rnf145	-0.4503	6.05214	-2.95001	0.013508	0.240457	-3.10971	Rnf145	None
4930452B06Rik	-0.68532	3.63436	-2.94858	0.0135423	0.240891	-3.11215	4930452B06Rik	None
Arap2	0.626922	3.85812	2.94818	0.0135519	0.240891	-3.11284	Arap2	None
Itgb3bp	-0.60057	3.6468	-2.94759	0.013566	0.240891	-3.11385	Itgb3bp	None
Gm29007	1.31614	-1.55187	2.94749	0.0135683	0.240891	-3.11401	Gm29007	UP
H2-D1	0.610173	3.88663	2.94627	0.0135977	0.241024	-3.1161	H2-D1	None
Efhc2	1.07116	1.32044	2.9461	0.0136019	0.241024	-3.1164	Efhc2	UP
Polr2k	-0.630287	3.73872	-2.94606	0.0136027	0.241024	-3.11646	Polr2k	None
Sgk3	-0.570019	4.35271	-2.94408	0.0136505	0.241646	-3.11985	Sgk3	None
Rest	-0.474287	8.14022	-2.94386	0.0136558	0.241646	-3.12022	Rest	None
Fat1	0.445314	7.50955	2.9432	0.0136718	0.241764	-3.12135	Fat1	None
Irx2	0.90407	1.96611	2.94284	0.0136805	0.241764	-3.12197	Irx2	None
Sorl1	-0.526266	5.84998	-2.94112	0.0137223	0.242344	-3.12492	Sorl1	None
Ckb	0.551836	8.32954	2.93991	0.0137517	0.242444	-3.12698	Ckb	None
Pcdhgc3	0.998006	1.48367	2.93966	0.0137577	0.242444	-3.1274	Pcdhgc3	None
Ssc5d	1.06893	1.26391	2.93921	0.0137687	0.242444	-3.12818	Ssc5d	UP
Prss48	1.41205	-1.36938	2.93912	0.0137709	0.242444	-3.12833	Prss48	UP
Zmym1	-0.584283	5.88888	-2.93903	0.0137732	0.242444	-3.12849	Zmym1	None
mt-Nd2	-0.684348	9.85105	-2.93789	0.0138009	0.242607	-3.13043	mt-Nd2	None
Tuba4a	-0.449008	7.25309	-2.93765	0.0138067	0.242607	-3.13084	Tuba4a	None
Snrpc	0.576222	7.03091	2.93723	0.0138171	0.242607	-3.13156	Snrpc	None
Gm12136	1.56982	-0.0873354	2.93717	0.0138186	0.242607	-3.13167	Gm12136	UP
Aldh1b1	-0.739702	3.12705	-2.93581	0.0138518	0.243011	-3.13398	Aldh1b1	None
Sprr2b	1.37174	-1.68379	2.9353	0.0138643	0.243011	-3.13486	Sprr2b	UP
Ptger1	0.965526	1.68638	2.93512	0.0138688	0.243011	-3.13517	Ptger1	None
Nodal	0.520107	6.4449	2.93465	0.0138802	0.243054	-3.13597	Nodal	None
mt-Nd1	-0.681991	10.9449	-2.93331	0.0139133	0.243243	-3.13827	mt-Nd1	None
RMER21A	0.563908	4.11968	2.93312	0.0139179	0.243243	-3.13858	RMER21A	None
Bcam	0.631911	7.51754	2.93275	0.0139271	0.243243	-3.13922	Bcam	None
Gm42530	1.17463	-2.00332	2.93225	0.0139394	0.243243	-3.14007	Gm42530	UP
4930590J08Rik	1.29519	-1.34137	2.93177	0.0139512	0.243243	-3.14089	4930590J08Rik	UP
Atpif1	-0.455341	5.81572	-2.93127	0.0139635	0.243243	-3.14174	Atpif1	None
L1_Mus4	0.582092	6.92179	2.93121	0.013965	0.243243	-3.14184	L1_Mus4	None
IAPEY5_LTR	1.28624	0.428172	2.93002	0.0139946	0.243243	-3.14389	IAPEY5_LTR	UP
1700082M22Rik	-1.2026	-1.98933	-2.92981	0.0139998	0.243243	-3.14425	1700082M22Rik	DOWN
Mirt1	-1.2026	-1.98933	-2.92981	0.0139998	0.243243	-3.14425	Mirt1	DOWN
X5B_LINE	-1.2026	-1.98933	-2.92981	0.0139998	0.243243	-3.14425	X5B_LINE	DOWN
MER113B	-1.2026	-1.98933	-2.92981	0.0139998	0.243243	-3.14425	MER113B	DOWN
Pitpnm2	0.613337	3.9125	2.92876	0.0140258	0.243538	-3.14604	Pitpnm2	None
Olfr18	1.3289	-1.71101	2.92659	0.0140797	0.244065	-3.14974	Olfr18	UP
MT2B	0.594485	7.8617	2.92659	0.0140798	0.244065	-3.14975	MT2B	None
6720489N17Rik	-0.811523	2.81726	-2.92644	0.0140835	0.244065	-3.15	6720489N17Rik	None
Man2b1	0.4616	6.02922	2.9257	0.014102	0.244106	-3.15127	Man2b1	None
Vps13a	-0.72181	4.92976	-2.92562	0.014104	0.244106	-3.15141	Vps13a	None
Cep55	-0.478718	7.53742	-2.92523	0.0141138	0.244117	-3.15208	Cep55	None
Zfp353-ps	0.769208	2.61601	2.92468	0.0141276	0.244198	-3.15302	Zfp353-ps	None
Ptprn	0.842224	2.17848	2.92398	0.014145	0.244342	-3.1542	Ptprn	None
Gm37233	1.53029	-0.968729	2.92318	0.0141649	0.244412	-3.15557	Gm37233	UP
Dync1li1	-0.491492	7.09029	-2.92284	0.0141735	0.244412	-3.15615	Dync1li1	None
Tcf15	0.684875	5.84027	2.92273	0.0141763	0.244412	-3.15634	Tcf15	None
RLTR8	0.709302	3.07562	2.92195	0.014196	0.244473	-3.15768	RLTR8	None
Wdr48	-0.455329	5.90057	-2.92186	0.0141981	0.244473	-3.15783	Wdr48	None
Slc2a1	0.476216	7.95536	2.91996	0.0142459	0.244872	-3.16107	Slc2a1	None
Bud13	0.504916	5.6342	2.91991	0.0142472	0.244872	-3.16116	Bud13	None
Ndufc1	-0.446421	5.8899	-2.91986	0.0142486	0.244872	-3.16125	Ndufc1	None
Gm3667	-1.24344	-1.42526	-2.91881	0.014275	0.245169	-3.16304	Gm3667	DOWN
Sox1	0.883924	2.92029	2.91652	0.0143331	0.245533	-3.16696	Sox1	None
Gm5543	1.15297	2.23297	2.91548	0.0143594	0.245533	-3.16873	Gm5543	UP
Khdc3	-0.69009	3.04325	-2.91498	0.0143722	0.245533	-3.16958	Khdc3	None
Prss56	1.44076	-1.35503	2.91421	0.0143919	0.245533	-3.17091	Prss56	UP
Gm37060	1.08946	-2.0459	2.91351	0.0144095	0.245533	-3.17209	Gm37060	UP
Gm26952	1.08946	-2.0459	2.91351	0.0144095	0.245533	-3.17209	Gm26952	UP
Gm43159	1.08946	-2.0459	2.91351	0.0144095	0.245533	-3.17209	Gm43159	UP
1600023N17Rik	1.08946	-2.0459	2.91351	0.0144095	0.245533	-3.17209	1600023N17Rik	UP
Gm5890	1.08946	-2.0459	2.91351	0.0144095	0.245533	-3.17209	Gm5890	UP
Gm19366	1.08946	-2.0459	2.91351	0.0144095	0.245533	-3.17209	Gm19366	UP
2310031A07Rik	1.08946	-2.0459	2.91351	0.0144095	0.245533	-3.17209	2310031A07Rik	UP
Hist1h2aj	1.08946	-2.0459	2.91351	0.0144095	0.245533	-3.17209	Hist1h2aj	UP
Rb1	0.776651	3.97327	2.91272	0.0144297	0.245533	-3.17344	Rb1	None
Cald1	0.481805	5.20167	2.91218	0.0144436	0.245533	-3.17437	Cald1	None
Prr14	0.48892	5.79463	2.91064	0.0144831	0.245533	-3.17701	Prr14	None
Chd5	-0.652335	3.7581	-2.91052	0.0144861	0.245533	-3.17721	Chd5	None
Fbxo9	-0.558199	3.87723	-2.91049	0.0144868	0.245533	-3.17725	Fbxo9	None
Hexa	0.499997	6.36489	2.91045	0.014488	0.245533	-3.17733	Hexa	None
Apc2	1.6036	-0.932073	2.91032	0.0144913	0.245533	-3.17755	Apc2	UP
Ppp3r1	-0.499726	6.49341	-2.91025	0.0144932	0.245533	-3.17767	Ppp3r1	None
Zfp277	-0.476479	5.6945	-2.91022	0.0144938	0.245533	-3.17772	Zfp277	None
Slc27a3	0.849442	3.50284	2.91008	0.0144975	0.245533	-3.17796	Slc27a3	None
Runx2	-1.20851	-1.98638	-2.90847	0.0145387	0.246077	-3.1807	Runx2	DOWN
Gm5499	-1.36668	-0.935826	-2.90808	0.0145489	0.246093	-3.18138	Gm5499	DOWN
Tspan1	0.933841	1.70762	2.90607	0.0146008	0.246713	-3.18481	Tspan1	None
RP24-235N21.4	1.30857	0.611875	2.90595	0.0146039	0.246713	-3.18502	RP24-235N21.4	UP
Ninj2	1.10639	1.16641	2.90457	0.0146395	0.247158	-3.18736	Ninj2	UP
Grhl3	0.533927	4.40357	2.90417	0.0146498	0.247178	-3.18805	Grhl3	None
Emc2	-0.463066	6.06492	-2.90361	0.0146644	0.247183	-3.18901	Emc2	None
Arhgap23	0.495732	5.29563	2.90325	0.0146738	0.247183	-3.18962	Arhgap23	None
Shank1	1.03126	1.90601	2.9031	0.0146777	0.247183	-3.18988	Shank1	UP
Slc38a6	0.604607	3.81631	2.90109	0.0147301	0.247217	-3.19332	Slc38a6	None
Nup210l	1.32504	-0.0170414	2.90097	0.0147332	0.247217	-3.19352	Nup210l	UP
Mal	-1.04189	-2.06969	-2.90066	0.0147414	0.247217	-3.19406	Mal	DOWN
Ccin	-1.04189	-2.06969	-2.90066	0.0147414	0.247217	-3.19406	Ccin	DOWN
Gm11769	-1.04189	-2.06969	-2.90066	0.0147414	0.247217	-3.19406	Gm11769	DOWN
Gm7335	-1.04189	-2.06969	-2.90066	0.0147414	0.247217	-3.19406	Gm7335	DOWN
Tjp2	-0.44196	7.84188	-2.90055	0.0147442	0.247217	-3.19424	Tjp2	None
Gm37980	1.39768	-0.227482	2.89925	0.0147781	0.24763	-3.19645	Gm37980	UP
Kif20b	-0.647687	7.56953	-2.89848	0.0147982	0.247812	-3.19777	Kif20b	None
LTR41B	1.33931	-0.8987	2.89806	0.0148094	0.247846	-3.1985	LTR41B	UP
Ddx10	-0.493599	6.89404	-2.89733	0.0148284	0.248008	-3.19973	Ddx10	None
Arhgap4	-1.04398	1.28704	-2.89642	0.0148525	0.248256	-3.20129	Arhgap4	DOWN
Zfp459	-0.479874	5.9549	-2.8948	0.0148951	0.248656	-3.20406	Zfp459	None
B2_Mm1t	0.529391	9.18356	2.8946	0.0149003	0.248656	-3.2044	B2_Mm1t	None
Rps12-ps3	-0.968539	1.70362	-2.89445	0.0149042	0.248656	-3.20465	Rps12-ps3	None
Pfkl	-0.537117	7.64815	-2.8928	0.014948	0.249232	-3.20748	Pfkl	None
Gm14410	-0.745481	2.96328	-2.89175	0.0149759	0.24938	-3.20927	Gm14410	None
Usp31	-0.605163	5.02874	-2.89122	0.0149897	0.24938	-3.21017	Usp31	None
Prr23a2	1.59764	-0.505582	2.89114	0.0149919	0.24938	-3.21031	Prr23a2	UP
Sct	1.16481	-1.79306	2.89086	0.0149994	0.24938	-3.21079	Sct	UP
Clec10a	1.11391	2.61573	2.89042	0.0150111	0.24938	-3.21154	Clec10a	UP
Tsx	-1.4385	-0.130667	-2.89036	0.0150126	0.24938	-3.21163	Tsx	DOWN
Gatad2a	0.501176	7.78798	2.88914	0.015045	0.249764	-3.21372	Gatad2a	None
Cox16	1.34689	-0.661265	2.88832	0.015067	0.24982	-3.21512	Cox16	UP
Gm28661	-1.25737	1.38217	-2.88832	0.015067	0.24982	-3.21512	Gm28661	DOWN
MERV1_LTR	0.779294	3.5065	2.88677	0.0151084	0.250351	-3.21777	MERV1_LTR	None
Myh14	-0.649761	3.71354	-2.88612	0.0151258	0.250363	-3.21888	Myh14	None
Bhmt2	-1.25185	0.443621	-2.88605	0.0151278	0.250363	-3.219	Bhmt2	DOWN
ERVB4_1-I_MM-int	0.915515	2.38269	2.88523	0.0151496	0.25057	-3.22039	ERVB4_1-I_MM-int	None
Zfp931	-0.753508	2.83946	-2.88306	0.0152079	0.251127	-3.22409	Zfp931	None
Rpap3	-0.502308	5.62732	-2.88306	0.015208	0.251127	-3.2241	Rpap3	None
Chuk	-0.517848	6.47586	-2.88294	0.0152113	0.251127	-3.22431	Chuk	None
Gm12868	1.18225	-1.56336	2.87986	0.0152945	0.252036	-3.22957	Gm12868	UP
Egfl8	1.18225	-1.56336	2.87986	0.0152945	0.252036	-3.22957	Egfl8	UP
Iqcd	-1.27573	0.0669557	-2.87986	0.0152946	0.252036	-3.22957	Iqcd	DOWN
Zdhhc7	0.540642	4.82894	2.87926	0.0153108	0.252149	-3.23059	Zdhhc7	None
Eda2r	0.45981	6.0412	2.87851	0.0153309	0.252326	-3.23186	Eda2r	None
RLTR46A2	1.51145	0.808007	2.87673	0.0153795	0.252885	-3.23491	RLTR46A2	UP
Gm7846	-0.780947	2.75907	-2.87657	0.0153837	0.252885	-3.23517	Gm7846	None
Gm14121	-1.30702	-0.34187	-2.87353	0.0154669	0.254097	-3.24037	Gm14121	DOWN
Spg11	-0.502958	5.7973	-2.87258	0.0154929	0.254195	-3.24198	Spg11	None
4930461G14Rik	-0.704002	2.96041	-2.87229	0.0155009	0.254195	-3.24248	4930461G14Rik	None
Fam45a	-0.639087	4.88789	-2.87227	0.0155013	0.254195	-3.24251	Fam45a	None
Gm28806	1.16679	0.855589	2.87151	0.0155223	0.254384	-3.24381	Gm28806	UP
Smc1b	-0.856845	3.22261	-2.87052	0.0155496	0.254676	-3.24551	Smc1b	None
Cacul1	-0.443194	6.50077	-2.86946	0.0155788	0.254998	-3.24731	Cacul1	None
Gemin6	-0.553873	4.42693	-2.86902	0.0155908	0.255016	-3.24805	Gemin6	None
Ubap1l	-0.989483	2.02867	-2.86873	0.0155989	0.255016	-3.24855	Ubap1l	None
9130227L01Rik	1.36965	0.429318	2.86775	0.015626	0.255159	-3.25023	9130227L01Rik	UP
Tmc7	-0.939753	1.60233	-2.86773	0.0156266	0.255159	-3.25027	Tmc7	None
Ikbke	1.15612	0.936814	2.86711	0.0156437	0.255282	-3.25131	Ikbke	UP
Mgmt	0.719699	3.97843	2.86669	0.0156554	0.25529	-3.25203	Mgmt	None
Gm16572	-1.32252	-1.70251	-2.86641	0.0156632	0.25529	-3.25251	Gm16572	DOWN
Gm18765	0.956189	3.2196	2.86553	0.0156877	0.255534	-3.25402	Gm18765	None
LTR33	1.08623	1.91574	2.86479	0.0157081	0.255711	-3.25527	LTR33	UP
A430010J10Rik	1.27408	-1.57291	2.86426	0.0157229	0.255797	-3.25618	A430010J10Rik	UP
Platr3	0.625776	3.251	2.86311	0.0157549	0.256162	-3.25814	Platr3	None
Bmp7	-1.1604	1.39239	-2.86164	0.0157961	0.256557	-3.26065	Bmp7	DOWN
Gm29234	1.10334	-2.03897	2.86156	0.0157983	0.256557	-3.26079	Gm29234	UP
Sept3	-0.647111	3.23173	-2.86051	0.0158277	0.256879	-3.26258	Sept3	None
Gabrb3	-0.995846	1.38835	-2.85875	0.0158772	0.257526	-3.26558	Gabrb3	None
Lyst	-0.608832	3.7272	-2.85651	0.0159402	0.258174	-3.2694	Lyst	None
Dclre1a	-0.522828	4.47795	-2.856	0.0159546	0.258174	-3.27027	Dclre1a	None
Ricksha_c	1.61799	-0.206575	2.85573	0.0159623	0.258174	-3.27073	Ricksha_c	UP
Gm22277	1.36787	-1.30164	2.85551	0.0159684	0.258174	-3.2711	Gm22277	UP
Olfr787	1.29361	-0.788592	2.85535	0.0159729	0.258174	-3.27137	Olfr787	UP
Psrc1	0.46535	7.31345	2.85529	0.0159748	0.258174	-3.27148	Psrc1	None
Gm18894	-1.11639	-2.03244	-2.85457	0.015995	0.25819	-3.2727	Gm18894	DOWN
4632404M16Rik	-1.11639	-2.03244	-2.85457	0.015995	0.25819	-3.2727	4632404M16Rik	DOWN
Cd80	0.709741	2.75722	2.85195	0.0160694	0.259055	-3.27717	Cd80	None
Ctnnal1	-0.442875	6.70231	-2.85173	0.0160757	0.259055	-3.27755	Ctnnal1	None
Snrpb	0.624448	7.54974	2.85167	0.0160775	0.259055	-3.27766	Snrpb	None
Sap18	0.518961	6.97509	2.85078	0.0161027	0.259305	-3.27916	Sap18	None
Nmrk1	-0.715999	2.8691	-2.84901	0.0161534	0.259946	-3.28219	Nmrk1	None
Gm42714	1.13785	-1.80074	2.84871	0.0161619	0.259946	-3.28269	Gm42714	UP
Map1s	0.590311	5.47383	2.84814	0.0161784	0.260056	-3.28368	Map1s	None
Hook3	-0.64724	4.26154	-2.8472	0.0162054	0.260057	-3.28528	Hook3	None
Aurkc	-1.30134	-0.865615	-2.84693	0.0162129	0.260057	-3.28573	Aurkc	DOWN
ORR1A2	0.464475	7.84709	2.84651	0.0162252	0.260057	-3.28646	ORR1A2	None
IAPLTR1a_Mm	0.99605	2.74014	2.84632	0.0162306	0.260057	-3.28678	IAPLTR1a_Mm	None
Uhrf1bp1	-0.445547	5.81169	-2.84611	0.0162367	0.260057	-3.28714	Uhrf1bp1	None
Exoc3l	0.557075	6.7216	2.84605	0.0162384	0.260057	-3.28724	Exoc3l	None
Gm43634	1.24378	-1.36368	2.84547	0.0162551	0.260057	-3.28823	Gm43634	UP
Nek4	-0.524205	4.37626	-2.84543	0.0162561	0.260057	-3.28829	Nek4	None
Wfikkn1	1.35242	-0.658503	2.8448	0.0162743	0.260057	-3.28936	Wfikkn1	UP
Hist1h3d	1.14353	0.739122	2.84476	0.0162754	0.260057	-3.28943	Hist1h3d	UP
Rltpr	0.729452	3.43468	2.84441	0.0162855	0.260065	-3.29003	Rltpr	None
Srsf5	0.466803	8.34934	2.84371	0.0163059	0.260235	-3.29123	Srsf5	None
Phf11a	0.888824	2.31544	2.84285	0.0163307	0.260476	-3.29269	Phf11a	None
ORR1A3	0.478147	5.58987	2.84154	0.0163687	0.260911	-3.29493	ORR1A3	None
Olfr901	-1.32799	-1.69977	-2.84124	0.0163774	0.260911	-3.29544	Olfr901	DOWN
Sec22a	-0.538268	3.99217	-2.83969	0.0164222	0.261058	-3.29807	Sec22a	None
Zyg11a	-0.697998	3.93397	-2.83965	0.0164236	0.261058	-3.29815	Zyg11a	None
Txlnb	-1.23945	1.07512	-2.8379	0.0164745	0.261058	-3.30113	Txlnb	DOWN
Zfp518b	-0.43321	6.57323	-2.83789	0.0164747	0.261058	-3.30114	Zfp518b	None
C1d	0.467626	6.37279	2.83762	0.0164827	0.261058	-3.3016	C1d	None
Med16	0.512321	4.8514	2.83761	0.0164828	0.261058	-3.30161	Med16	None
Gm12671	-1.12139	-2.02994	-2.83758	0.0164839	0.261058	-3.30167	Gm12671	DOWN
Gm11650	-1.12139	-2.02994	-2.83758	0.0164839	0.261058	-3.30167	Gm11650	DOWN
Gm16196	-1.12139	-2.02994	-2.83758	0.0164839	0.261058	-3.30167	Gm16196	DOWN
mt-Nd3	-1.12139	-2.02994	-2.83758	0.0164839	0.261058	-3.30167	mt-Nd3	DOWN
Trpc6	1.22284	-1.76404	2.8371	0.0164979	0.261126	-3.30249	Trpc6	UP
Suclg2	-0.427027	6.42177	-2.83567	0.0165398	0.261635	-3.30494	Suclg2	None
Pirt	-1.62651	-0.197925	-2.83415	0.0165842	0.262013	-3.30751	Pirt	DOWN
Idi1	-0.51033	5.33186	-2.83397	0.0165895	0.262013	-3.30782	Idi1	None
Snx2	-0.48634	7.14359	-2.83342	0.0166058	0.262013	-3.30877	Snx2	None
Gm4847	1.41837	-1.0319	2.83329	0.0166094	0.262013	-3.30898	Gm4847	UP
4930578I07Rik	1.23659	-1.75137	2.83319	0.0166125	0.262013	-3.30915	4930578I07Rik	UP
Dcxr	0.666576	3.10777	2.82762	0.0167773	0.264457	-3.31865	Dcxr	None
Zfp628	0.822634	3.65566	2.82682	0.016801	0.264516	-3.32001	Zfp628	None
Dnajb14	0.505672	4.36832	2.82626	0.0168175	0.264516	-3.32095	Dnajb14	None
Gm8174	1.15911	-1.57494	2.82602	0.0168247	0.264516	-3.32136	Gm8174	UP
8030453O22Rik	1.46821	-0.301671	2.82588	0.0168291	0.264516	-3.32161	8030453O22Rik	UP
Irf1	-0.695321	3.5449	-2.82584	0.0168303	0.264516	-3.32168	Irf1	None
RP24-100K9.4	1.22744	-1.20634	2.82503	0.0168543	0.264583	-3.32305	RP24-100K9.4	UP
Gm10532	-1.29371	-1.18076	-2.82469	0.0168645	0.264583	-3.32363	Gm10532	DOWN
Blm	-0.486803	6.52906	-2.82466	0.0168654	0.264583	-3.32368	Blm	None
Capn5	-0.605169	3.74661	-2.82437	0.016874	0.264583	-3.32417	Capn5	None
Iars2	-0.429518	6.21982	-2.82387	0.016889	0.264663	-3.32503	Iars2	None
Fcrl5	-1.15181	-1.61222	-2.82184	0.01695	0.265445	-3.32849	Fcrl5	DOWN
Gm29183	1.29233	-0.926007	2.82155	0.0169587	0.265445	-3.32899	Gm29183	UP
Tmprss6	-1.09452	-1.86773	-2.82092	0.0169775	0.265585	-3.33005	Tmprss6	DOWN
Deptor	-0.571428	5.48764	-2.82039	0.0169936	0.265682	-3.33096	Deptor	None
Vstm5	1.00731	1.23287	2.81919	0.0170296	0.265854	-3.333	Vstm5	UP
Ggps1	-0.575842	4.17234	-2.81882	0.0170408	0.265854	-3.33363	Ggps1	None
Hist1h1t	-1.1674	-1.83129	-2.81865	0.0170458	0.265854	-3.33391	Hist1h1t	DOWN
Npdc1	0.595178	4.10884	2.81847	0.0170515	0.265854	-3.33423	Npdc1	None
Gab2	1.21704	-1.76114	2.81838	0.0170541	0.265854	-3.33438	Gab2	UP
Carkd	0.51702	4.39538	2.8179	0.0170685	0.265923	-3.33519	Carkd	None
RLTR10D	0.818067	2.58651	2.81655	0.0171096	0.266398	-3.3375	RLTR10D	None
Gm26137	1.22738	-1.37188	2.81624	0.0171188	0.266398	-3.33802	Gm26137	UP
Elf1	0.573111	4.00071	2.81521	0.01715	0.266729	-3.33977	Elf1	None
Cox6b2	0.925183	4.4351	2.81203	0.017247	0.268082	-3.34519	Cox6b2	None
Tuba1a	-0.448354	8.43048	-2.81142	0.0172658	0.268219	-3.34624	Tuba1a	None
Krt23	1.3076	-0.304789	2.8109	0.0172815	0.268237	-3.34711	Krt23	UP
Pqlc2	0.66306	3.0706	2.81073	0.0172869	0.268237	-3.34741	Pqlc2	None
Uhrf2	-0.442414	5.64539	-2.80944	0.0173264	0.268695	-3.34961	Uhrf2	None
Cdh1	-0.436564	7.85576	-2.80815	0.017366	0.269153	-3.3518	Cdh1	None
Gm43733	-0.921125	1.61241	-2.80763	0.017382	0.269245	-3.35268	Gm43733	None
Pygb	0.669348	3.43904	2.80672	0.0174099	0.269522	-3.35422	Pygb	None
RLTR13E	0.503886	4.99582	2.80433	0.017484	0.270512	-3.3583	RLTR13E	None
Syce2	-0.481629	5.0374	-2.80186	0.0175607	0.271484	-3.36251	Syce2	None
ORR1D2-int	0.535466	4.28446	2.80144	0.0175737	0.271484	-3.36322	ORR1D2-int	None
Parp14	-0.659275	2.9638	-2.80133	0.0175771	0.271484	-3.36341	Parp14	None
Ccbl2	-0.537989	4.11554	-2.80076	0.0175948	0.271523	-3.36438	Ccbl2	None
Smox	0.773962	2.89685	2.8006	0.0175998	0.271523	-3.36465	Smox	None
Oas3	-1.14262	0.986346	-2.79963	0.01763	0.271832	-3.36629	Oas3	DOWN
RLTR41	0.563417	4.07867	2.79779	0.0176876	0.272564	-3.36943	RLTR41	None
Nqo1	0.437974	5.88625	2.79736	0.017701	0.272607	-3.37015	Nqo1	None
Pop1	-0.424664	6.55783	-2.79662	0.0177243	0.272607	-3.37142	Pop1	None
Stat6	-0.463979	5.46736	-2.79643	0.0177303	0.272607	-3.37174	Stat6	None
Wdr34	-0.558767	4.71522	-2.79641	0.017731	0.272607	-3.37178	Wdr34	None
Ppp1r11	-0.505921	4.3123	-2.79526	0.0177671	0.272638	-3.37374	Ppp1r11	None
Elovl1	0.567589	4.00097	2.79525	0.0177673	0.272638	-3.37375	Elovl1	None
Slit3	1.02243	1.61117	2.79505	0.0177738	0.272638	-3.37409	Slit3	UP
Hif1an	-0.420968	6.32562	-2.79483	0.0177806	0.272638	-3.37446	Hif1an	None
Fam234b	0.481623	4.58447	2.79473	0.0177838	0.272638	-3.37464	Fam234b	None
Rap2a	0.50721	4.24934	2.79273	0.0178467	0.273067	-3.37803	Rap2a	None
Lypla2	0.781897	5.56065	2.79244	0.0178561	0.273067	-3.37853	Lypla2	None
1810012K08Rik	-1.27951	-0.76004	-2.79241	0.0178571	0.273067	-3.37859	1810012K08Rik	DOWN
Dzip1	0.578012	3.92484	2.79231	0.01786	0.273067	-3.37874	Dzip1	None
Zic2	-0.719224	2.87949	-2.79195	0.0178715	0.273067	-3.37936	Zic2	None
Cybrd1	1.43418	-0.752159	2.79191	0.0178728	0.273067	-3.37943	Cybrd1	UP
Serpina3i	-1.47288	-0.540571	-2.79092	0.0179041	0.273389	-3.38111	Serpina3i	DOWN
Csrnp1	0.537048	6.37446	2.78982	0.0179391	0.273768	-3.38299	Csrnp1	None
Gm4202	-0.77193	2.29988	-2.7893	0.0179555	0.273862	-3.38386	Gm4202	None
Glul	0.463187	8.27367	2.78852	0.0179804	0.274087	-3.38519	Glul	None
Dus3l	0.577264	6.30443	2.78541	0.0180797	0.275443	-3.39048	Dus3l	None
RMER13A2	0.573045	3.5929	2.78495	0.0180946	0.275515	-3.39127	RMER13A2	None
Tmprss13	-1.43481	0.169698	-2.78376	0.0181326	0.27584	-3.39328	Tmprss13	DOWN
Lx2B	0.465777	7.99833	2.78364	0.0181365	0.27584	-3.39349	Lx2B	None
Nmb	1.00732	1.56277	2.78269	0.0181672	0.276149	-3.39511	Nmb	UP
Sox9	1.29034	-1.3404	2.78219	0.0181832	0.276221	-3.39596	Sox9	UP
Gm44072	1.37334	-1.90396	2.7819	0.0181924	0.276221	-3.39645	Gm44072	UP
Hes2	1.22851	-1.58649	2.7808	0.0182279	0.276474	-3.39832	Hes2	UP
Exog	-0.468851	4.70947	-2.78075	0.0182298	0.276474	-3.39841	Exog	None
Atp11a	0.467775	5.61112	2.7794	0.0182733	0.276979	-3.40071	Atp11a	None
Ngfr	0.478136	5.30982	2.77811	0.0183149	0.277317	-3.40289	Ngfr	None
Ablim1	-0.525479	4.42	-2.77807	0.0183163	0.277317	-3.40296	Ablim1	None
B3gntl1	0.584087	3.54172	2.77774	0.0183271	0.277323	-3.40352	B3gntl1	None
Lx10	0.50429	5.52635	2.7774	0.0183381	0.277331	-3.4041	Lx10	None
Aen	0.498393	6.84125	2.77709	0.0183482	0.277331	-3.40463	Aen	None
A4galt	-0.711602	2.90307	-2.77641	0.0183702	0.277507	-3.40578	A4galt	None
Pik3c2b	-0.57098	3.66224	-2.77572	0.0183928	0.277692	-3.40696	Pik3c2b	None
Hus1	-0.534517	5.96994	-2.77425	0.0184406	0.278134	-3.40945	Hus1	None
RP23-349P4.1	1.01164	1.13126	2.77391	0.0184519	0.278134	-3.41004	RP23-349P4.1	UP
Mapk8ip2	-1.04149	1.81513	-2.77361	0.0184616	0.278134	-3.41054	Mapk8ip2	DOWN
Gm17767	0.930521	1.71698	2.77355	0.0184635	0.278134	-3.41064	Gm17767	None
Rtbdn	1.16332	-1.7938	2.77195	0.0185161	0.278587	-3.41337	Rtbdn	UP
Gm15718	1.24486	-1.58752	2.77176	0.0185221	0.278587	-3.41368	Gm15718	UP
Il3ra	0.689844	3.28605	2.77168	0.0185247	0.278587	-3.41382	Il3ra	None
Fhod1	0.508931	4.56053	2.77099	0.0185476	0.278743	-3.415	Fhod1	None
Rgs10	-1.31091	-0.556687	-2.77064	0.018559	0.278743	-3.41559	Rgs10	DOWN
Bhlhe22	1.17121	0.424609	2.76986	0.0185848	0.278743	-3.41692	Bhlhe22	UP
Htr2b	1.16395	-1.79349	2.76908	0.0186103	0.278743	-3.41824	Htr2b	UP
Gm12735	1.16395	-1.79349	2.76908	0.0186103	0.278743	-3.41824	Gm12735	UP
G6b	-1.21733	-1.66518	-2.76905	0.0186113	0.278743	-3.41829	G6b	DOWN
Tex19.1	0.519484	4.90581	2.7685	0.0186294	0.278743	-3.41922	Tex19.1	None
Bloc1s5	-0.627967	3.06722	-2.7683	0.0186362	0.278743	-3.41957	Bloc1s5	None
Blnk	-1.1253	0.730855	-2.76826	0.0186375	0.278743	-3.41964	Blnk	DOWN
Kin	0.482793	4.78852	2.76821	0.0186389	0.278743	-3.41971	Kin	None
Trnt1	-0.434707	5.78997	-2.76752	0.0186617	0.278907	-3.42088	Trnt1	None
Gnpda2	-0.756975	2.70626	-2.76725	0.0186707	0.278907	-3.42134	Gnpda2	None
Parva	0.822286	2.31272	2.7666	0.0186923	0.278943	-3.42246	Parva	None
Anp32e	-0.443876	7.81691	-2.76652	0.0186951	0.278943	-3.4226	Anp32e	None
Ctr9	0.453236	6.86596	2.76624	0.0187042	0.278943	-3.42307	Ctr9	None
Prdm6	1.30893	-1.93617	2.7642	0.0187719	0.279796	-3.42653	Prdm6	UP
ORR1A0-int	0.475996	7.95021	2.7636	0.0187918	0.279938	-3.42755	ORR1A0-int	None
Rnpepl1	0.541629	4.06239	2.76278	0.0188193	0.280192	-3.42895	Rnpepl1	None
Ddx43	-0.690392	3.32987	-2.76187	0.0188497	0.280489	-3.4305	Ddx43	None
Cfap57	-1.53018	-1.39076	-2.76081	0.0188848	0.280856	-3.43228	Cfap57	DOWN
Rpsa	-0.631377	11.6459	-2.76025	0.0189038	0.280912	-3.43324	Rpsa	None
Trak1	-0.44549	5.42825	-2.75996	0.0189136	0.280912	-3.43374	Trak1	None
Gm43825	1.02423	-2.07852	2.75914	0.018941	0.280912	-3.43513	Gm43825	UP
Gm43271	1.02423	-2.07852	2.75914	0.018941	0.280912	-3.43513	Gm43271	UP
RP24-369J8.1	1.02423	-2.07852	2.75914	0.018941	0.280912	-3.43513	RP24-369J8.1	UP
Cd84	1.48751	-1.12038	2.75878	0.018953	0.280929	-3.43574	Cd84	UP
H1fx	1.00196	4.65912	2.75848	0.018963	0.280929	-3.43624	H1fx	UP
Cgn	-0.524575	4.18791	-2.75738	0.0189999	0.281235	-3.43811	Cgn	None
Gm20517	1.52751	-0.706168	2.75724	0.0190046	0.281235	-3.43835	Gm20517	UP
Lgr4	-0.479365	6.52879	-2.75678	0.0190201	0.281309	-3.43913	Lgr4	None
Mms19	-0.414707	7.22875	-2.75415	0.019109	0.282261	-3.44359	Mms19	None
1700124L16Rik	-1.18951	-1.76901	-2.75407	0.0191119	0.282261	-3.44374	1700124L16Rik	DOWN
Map10	-0.506471	4.47013	-2.75395	0.019116	0.282261	-3.44395	Map10	None
Corin	1.26858	-1.04899	2.75264	0.0191604	0.28253	-3.44617	Corin	UP
Josd1	-0.446631	5.14332	-2.75248	0.0191656	0.28253	-3.44643	Josd1	None
Dnajc30	-0.759209	2.3218	-2.75248	0.0191658	0.28253	-3.44644	Dnajc30	None
D630036G22Rik	1.23963	-0.503619	2.74985	0.0192553	0.283694	-3.45091	D630036G22Rik	UP
Gm2381	-0.666476	4.6794	-2.74884	0.0192897	0.284044	-3.45262	Gm2381	None
Cpz	1.1844	0.418986	2.748	0.0193182	0.284308	-3.45403	Cpz	UP
Trp53inp1	0.517436	7.374	2.74724	0.0193443	0.284536	-3.45533	Trp53inp1	None
Cracr2a	1.13592	0.503845	2.74603	0.019386	0.28496	-3.45739	Cracr2a	UP
Gm45007	1.27367	-1.21196	2.74577	0.019395	0.28496	-3.45783	Gm45007	UP
Cryzl1	-0.473389	4.5786	-2.74547	0.019405	0.28496	-3.45833	Cryzl1	None
Gm43534	1.30599	-1.42241	2.74476	0.0194295	0.285165	-3.45954	Gm43534	UP
Rassf2	-0.938079	1.86952	-2.74216	0.0195194	0.285854	-3.46396	Rassf2	None
Kdm4c	-0.463769	6.93307	-2.74193	0.019527	0.285854	-3.46433	Kdm4c	None
Gm2830	0.654474	3.59278	2.74116	0.0195538	0.285854	-3.46565	Gm2830	None
Fam132b	-1.24551	0.153685	-2.74114	0.0195544	0.285854	-3.46568	Fam132b	DOWN
Hmha1	-0.833026	2.02729	-2.74112	0.0195551	0.285854	-3.46571	Hmha1	None
Tescl	1.33517	-0.502282	2.73952	0.0196105	0.285854	-3.46842	Tescl	UP
Gm13056	-1.15041	-1.69864	-2.73805	0.0196617	0.285854	-3.47092	Gm13056	DOWN
Ubr5	-0.526418	9.27537	-2.73798	0.0196642	0.285854	-3.47104	Ubr5	None
0610010F05Rik	-0.526774	4.17405	-2.73752	0.0196801	0.285854	-3.47182	0610010F05Rik	None
Vsig8	1.23819	-1.97154	2.73726	0.0196893	0.285854	-3.47226	Vsig8	UP
Cckar	1.23819	-1.97154	2.73726	0.0196893	0.285854	-3.47226	Cckar	UP
Aldh8a1	1.23819	-1.97154	2.73726	0.0196893	0.285854	-3.47226	Aldh8a1	UP
Olfr788	1.23819	-1.97154	2.73726	0.0196893	0.285854	-3.47226	Olfr788	UP
Gm38129	1.23819	-1.97154	2.73726	0.0196893	0.285854	-3.47226	Gm38129	UP
Ibtk	-0.485451	6.51145	-2.73721	0.0196909	0.285854	-3.47234	Ibtk	None
BC002059	-0.519442	4.56152	-2.73706	0.0196964	0.285854	-3.47261	BC002059	None
Lias	-0.426295	5.61089	-2.73701	0.0196981	0.285854	-3.47269	Lias	None
2700081O15Rik	0.520114	5.18502	2.73595	0.0197352	0.285854	-3.47449	2700081O15Rik	None
2610035D17Rik	1.40048	-0.868117	2.73587	0.0197377	0.285854	-3.47461	2610035D17Rik	UP
Gpc4	0.425098	5.73751	2.73563	0.0197462	0.285854	-3.47503	Gpc4	None
Slc38a1	-0.453558	6.89883	-2.7352	0.0197613	0.285854	-3.47576	Slc38a1	None
Gm16580	-0.698326	2.92059	-2.73516	0.0197625	0.285854	-3.47582	Gm16580	None
9430060I03Rik	-1.01846	-2.0814	-2.73482	0.0197747	0.285854	-3.47641	9430060I03Rik	DOWN
BC055308	-1.01846	-2.0814	-2.73482	0.0197747	0.285854	-3.47641	BC055308	DOWN
1700013H16Rik	-1.01846	-2.0814	-2.73482	0.0197747	0.285854	-3.47641	1700013H16Rik	DOWN
Pitpnm2os2	-1.01846	-2.0814	-2.73482	0.0197747	0.285854	-3.47641	Pitpnm2os2	DOWN
Cryba1	-1.01846	-2.0814	-2.73482	0.0197747	0.285854	-3.47641	Cryba1	DOWN
Snord92	-1.01846	-2.0814	-2.73482	0.0197747	0.285854	-3.47641	Snord92	DOWN
Snrnp27	-0.479975	5.05468	-2.73372	0.019813	0.286109	-3.47826	Snrnp27	None
Serpini1	0.681022	3.00529	2.73371	0.0198136	0.286109	-3.47829	Serpini1	None
Wdr35	0.425706	6.57294	2.73326	0.0198294	0.286183	-3.47905	Wdr35	None
Cdc20	0.521477	8.30687	2.73287	0.019843	0.286225	-3.47971	Cdc20	None
Loxl2	-0.879008	2.12737	-2.73201	0.0198732	0.286507	-3.48117	Loxl2	None
Tmem108	0.704437	2.70469	2.73082	0.0199153	0.286609	-3.48319	Tmem108	None
Slc35g2	1.34516	-0.876165	2.73078	0.0199164	0.286609	-3.48325	Slc35g2	UP
Olig3	1.20536	-1.59806	2.73063	0.0199218	0.286609	-3.48351	Olig3	UP
Grn	0.416419	7.16833	2.73033	0.0199323	0.286609	-3.48401	Grn	None
Lyrm9	-0.630103	3.22726	-2.7303	0.0199336	0.286609	-3.48407	Lyrm9	None
Slc8b1	0.595268	4.76164	2.72932	0.019968	0.286732	-3.48572	Slc8b1	None
Per3	-0.807617	2.26862	-2.72911	0.0199757	0.286732	-3.48609	Per3	None
2510016D11Rik	1.43913	-0.521899	2.72838	0.0200013	0.286732	-3.48732	2510016D11Rik	UP
Commd3	0.529141	3.89371	2.72801	0.0200147	0.286732	-3.48796	Commd3	None
Htr3a	-1.38247	-0.897103	-2.72766	0.020027	0.286732	-3.48855	Htr3a	DOWN
Ftl1	0.507397	7.58424	2.72716	0.0200445	0.286732	-3.48938	Ftl1	None
Nudt11	0.958822	1.64916	2.72708	0.0200474	0.286732	-3.48952	Nudt11	None
Efs	0.590273	3.91489	2.72623	0.0200779	0.286732	-3.49098	Efs	None
Agrp	-1.27935	-1.18793	-2.72614	0.0200808	0.286732	-3.49112	Agrp	DOWN
LTR86A2	1.18102	0.700104	2.72594	0.020088	0.286732	-3.49146	LTR86A2	UP
RMER17B	0.620566	5.04555	2.72587	0.0200906	0.286732	-3.49159	RMER17B	None
Agpat4	0.557657	4.71289	2.72576	0.0200943	0.286732	-3.49176	Agpat4	None
Gm4835	1.23878	-1.23504	2.72476	0.02013	0.286732	-3.49346	Gm4835	UP
Dbndd2	1.21645	-1.07729	2.72439	0.0201433	0.286732	-3.49409	Dbndd2	UP
Mmp28	-1.28841	1.19032	-2.72418	0.0201507	0.286732	-3.49444	Mmp28	DOWN
Akap7	-0.601956	3.55902	-2.72378	0.020165	0.286732	-3.49512	Akap7	None
Rwdd1	-0.438294	6.12971	-2.7236	0.0201714	0.286732	-3.49543	Rwdd1	None
Gm13710	-1.02228	-2.0795	-2.72344	0.0201772	0.286732	-3.4957	Gm13710	DOWN
Gm15719	-1.02228	-2.0795	-2.72344	0.0201772	0.286732	-3.4957	Gm15719	DOWN
Ccdc110	-1.02228	-2.0795	-2.72344	0.0201772	0.286732	-3.4957	Ccdc110	DOWN
Bcl2l10	-1.02228	-2.0795	-2.72344	0.0201772	0.286732	-3.4957	Bcl2l10	DOWN
Gm29650	-1.02228	-2.0795	-2.72344	0.0201772	0.286732	-3.4957	Gm29650	DOWN
Obox4-ps18	1.22524	-1.07066	2.72274	0.0202022	0.286905	-3.49689	Obox4-ps18	UP
Fbxo6	-0.544195	4.68803	-2.72172	0.0202387	0.286905	-3.49861	Fbxo6	None
Prelid2	-0.57839	3.43875	-2.72101	0.0202642	0.286905	-3.49982	Prelid2	None
Med4	0.493921	5.47279	2.71982	0.020307	0.286905	-3.50184	Med4	None
Creg2	-1.22512	-0.814854	-2.71979	0.0203079	0.286905	-3.50188	Creg2	DOWN
Xpnpep3	-0.492521	5.23006	-2.71957	0.0203159	0.286905	-3.50226	Xpnpep3	None
Pitpnb	-0.446058	6.59472	-2.7194	0.0203219	0.286905	-3.50254	Pitpnb	None
Pou4f1	0.623161	3.12817	2.71841	0.0203575	0.286905	-3.50421	Pou4f1	None
Lx8b	0.485389	7.38441	2.71786	0.0203773	0.286905	-3.50515	Lx8b	None
Myo5a	-0.484141	4.90611	-2.7176	0.0203868	0.286905	-3.50559	Myo5a	None
Ina	-0.493164	4.43454	-2.71752	0.0203899	0.286905	-3.50574	Ina	None
Gm22767	-1.07752	-1.87623	-2.71705	0.0204066	0.286905	-3.50652	Gm22767	DOWN
Scgb1b3	-1.07752	-1.87623	-2.71705	0.0204066	0.286905	-3.50652	Scgb1b3	DOWN
Zfp639	-0.517216	4.91914	-2.71674	0.0204181	0.286905	-3.50706	Zfp639	None
Gm37485	0.972972	-2.10415	2.71598	0.0204453	0.286905	-3.50833	Gm37485	None
A930014E01Rik	0.972972	-2.10415	2.71598	0.0204453	0.286905	-3.50833	A930014E01Rik	None
Gm21978	0.972972	-2.10415	2.71598	0.0204453	0.286905	-3.50833	Gm21978	None
Speer4a	0.972972	-2.10415	2.71598	0.0204453	0.286905	-3.50833	Speer4a	None
Gm43788	0.972972	-2.10415	2.71598	0.0204453	0.286905	-3.50833	Gm43788	None
Vmn1r34	0.972972	-2.10415	2.71598	0.0204453	0.286905	-3.50833	Vmn1r34	None
Olfr705	0.972972	-2.10415	2.71598	0.0204453	0.286905	-3.50833	Olfr705	None
Gm25654	0.972972	-2.10415	2.71598	0.0204453	0.286905	-3.50833	Gm25654	None
Olfr161	0.972972	-2.10415	2.71598	0.0204453	0.286905	-3.50833	Olfr161	None
Fam102a	0.43661	5.23851	2.71551	0.0204623	0.286905	-3.50913	Fam102a	None
Clptm1	0.437965	6.76902	2.71538	0.0204671	0.286905	-3.50935	Clptm1	None
6030458C11Rik	-0.425189	6.25429	-2.71538	0.0204673	0.286905	-3.50936	6030458C11Rik	None
Otub2	-0.687716	2.7207	-2.71479	0.0204886	0.287054	-3.51036	Otub2	None
Syde1	0.736697	3.16296	2.71443	0.0205015	0.287086	-3.51096	Syde1	None
Ppard	0.505472	4.58044	2.71374	0.0205268	0.287289	-3.51214	Ppard	None
Ermp1	-0.410587	6.77204	-2.71343	0.0205378	0.287293	-3.51265	Ermp1	None
Nnat	0.639172	3.60956	2.71305	0.0205519	0.287342	-3.51331	Nnat	None
Prkcz2	-1.23674	-0.210562	-2.71192	0.0205929	0.287666	-3.51522	Prkcz2	DOWN
Rpusd1	0.724237	4.08575	2.71182	0.0205966	0.287666	-3.51539	Rpusd1	None
RMER3D-int	0.624838	4.80709	2.70929	0.0206892	0.288659	-3.51968	RMER3D-int	None
Egln3	-0.851193	2.38015	-2.70884	0.0207056	0.288659	-3.52044	Egln3	None
Nhsl2	-1.22559	0.332539	-2.70878	0.0207078	0.288659	-3.52054	Nhsl2	DOWN
Taf7l	0.940592	1.47104	2.7087	0.0207107	0.288659	-3.52067	Taf7l	None
H2-DMb1	-1.2388	-0.780395	-2.70748	0.0207555	0.289134	-3.52274	H2-DMb1	DOWN
Atp13a3	-0.488167	7.40889	-2.70639	0.0207956	0.289542	-3.52459	Atp13a3	None
Vldlr	-1.19484	0.252751	-2.70493	0.0208494	0.290122	-3.52706	Vldlr	DOWN
Ocrl	-0.549587	4.95545	-2.70467	0.0208589	0.290122	-3.52749	Ocrl	None
Zfp808	-0.655017	5.95473	-2.70427	0.0208738	0.29018	-3.52818	Zfp808	None
Efna5	1.12257	0.996604	2.70364	0.0208971	0.290354	-3.52925	Efna5	UP
Platr8	-0.867782	1.91364	-2.70283	0.0209271	0.290471	-3.53062	Platr8	None
Gm7993	-0.459808	8.06537	-2.70282	0.0209272	0.290471	-3.53062	Gm7993	None
Sin3a	-0.430833	7.39392	-2.70217	0.0209513	0.290655	-3.53172	Sin3a	None
L1Md_F2	0.617174	10.6062	2.70168	0.0209697	0.290759	-3.53256	L1Md_F2	None
Hey1	-1.1284	0.422415	-2.70113	0.0209899	0.29089	-3.53348	Hey1	DOWN
D630003M21Rik	-1.4488	-1.54945	-2.70057	0.021011	0.290953	-3.53444	D630003M21Rik	DOWN
Lx4B	0.491664	6.86114	2.7002	0.0210246	0.290953	-3.53506	Lx4B	None
Chgb	1.06454	-1.84319	2.69985	0.0210378	0.290953	-3.53566	Chgb	UP
6330562C20Rik	1.06454	-1.84319	2.69985	0.0210378	0.290953	-3.53566	6330562C20Rik	UP
Zfp296	0.573761	6.01024	2.6994	0.0210546	0.291035	-3.53642	Zfp296	None
Kcnab2	-1.24049	-0.138406	-2.69836	0.0210931	0.291418	-3.53817	Kcnab2	DOWN
Gm26901	1.17066	0.170083	2.69779	0.0211146	0.291524	-3.53914	Gm26901	UP
Plcd1	-0.451923	5.16468	-2.69758	0.0211226	0.291524	-3.53951	Plcd1	None
Wdr20rt	0.885069	2.14888	2.69687	0.0211489	0.29159	-3.54069	Wdr20rt	None
Gm16215	1.15976	-2.01076	2.69596	0.0211831	0.29159	-3.54224	Gm16215	UP
Dhrs13os	1.15976	-2.01076	2.69596	0.0211831	0.29159	-3.54224	Dhrs13os	UP
Helitron1Na_Mam	1.15976	-2.01076	2.69596	0.0211831	0.29159	-3.54224	Helitron1Na_Mam	UP
2200002D01Rik	0.892564	1.5745	2.69594	0.021184	0.29159	-3.54228	2200002D01Rik	None
Gm38155	-1.22396	-0.548543	-2.69571	0.0211925	0.29159	-3.54267	Gm38155	DOWN
Cpsf4l	0.594721	4.06381	2.69294	0.0212965	0.29287	-3.54735	Cpsf4l	None
Slc18a3	-1.1384	0.698528	-2.69231	0.0213205	0.293051	-3.54842	Slc18a3	DOWN
1600015I10Rik	1.25244	-0.942136	2.69188	0.0213368	0.293124	-3.54915	1600015I10Rik	UP
Orc5	-0.471194	6.27253	-2.69083	0.0213763	0.293317	-3.55092	Orc5	None
G430049J08Rik	1.22379	-0.1282	2.69048	0.0213894	0.293317	-3.55151	G430049J08Rik	UP
Cd300lf	1.18102	-1.56398	2.69038	0.0213933	0.293317	-3.55168	Cd300lf	UP
Gm2824	-1.20655	-1.15338	-2.69022	0.0213996	0.293317	-3.55196	Gm2824	DOWN
Hfm1	-1.20324	-0.24623	-2.69006	0.0214054	0.293317	-3.55222	Hfm1	DOWN
Polr2j	0.720465	3.93043	2.68946	0.0214281	0.293332	-3.55323	Polr2j	None
Prkd2	0.687538	2.92662	2.68946	0.0214284	0.293332	-3.55325	Prkd2	None
Frg1	-0.418269	5.75275	-2.68881	0.021453	0.2935	-3.55434	Frg1	None
Ctage5	-0.452698	5.88577	-2.68854	0.021463	0.2935	-3.55479	Ctage5	None
5530601H04Rik	-0.595299	3.36597	-2.68827	0.0214735	0.2935	-3.55526	5530601H04Rik	None
Adgrg1	0.549457	3.97862	2.68787	0.0214887	0.293555	-3.55593	Adgrg1	None
Gcnt1	-0.519349	4.37566	-2.68759	0.0214993	0.293555	-3.55641	Gcnt1	None
Brinp1	1.00161	1.12025	2.68626	0.0215501	0.294079	-3.55866	Brinp1	UP
Rfx3	-0.932838	2.62667	-2.68587	0.0215649	0.294079	-3.55932	Rfx3	None
RLTR13D2	0.822284	2.34778	2.68572	0.0215706	0.294079	-3.55957	RLTR13D2	None
Prkar2a	-0.406144	6.35367	-2.68524	0.021589	0.29418	-3.56038	Prkar2a	None
Arl8a	0.478518	4.541	2.68436	0.0216227	0.294489	-3.56187	Arl8a	None
Gm13169	0.704335	2.49168	2.6836	0.0216518	0.294737	-3.56316	Gm13169	None
Atm	-0.490638	5.98087	-2.68272	0.0216852	0.295042	-3.56463	Atm	None
Sf3b4	0.489822	7.45456	2.68214	0.0217077	0.295198	-3.56562	Sf3b4	None
Hnrnpa0	0.700548	8.79103	2.68163	0.0217271	0.295226	-3.56647	Hnrnpa0	None
Rbm22	0.419973	5.75369	2.68136	0.0217375	0.295226	-3.56693	Rbm22	None
Epha2	0.480068	7.35754	2.68123	0.0217428	0.295226	-3.56716	Epha2	None
Mei4	-0.985025	1.71585	-2.67968	0.0218025	0.295725	-3.56978	Mei4	None
Hexb	-0.435303	5.27304	-2.67955	0.0218073	0.295725	-3.56999	Hexb	None
Pus7	-0.43655	6.15081	-2.67916	0.0218226	0.295725	-3.57066	Pus7	None
Gm15191	1.05874	-1.84029	2.67913	0.0218235	0.295725	-3.5707	Gm15191	UP
LTRIS2	0.424102	5.59946	2.67693	0.0219089	0.296332	-3.57443	LTRIS2	None
Pmaip1	0.443024	5.77025	2.67689	0.0219102	0.296332	-3.57449	Pmaip1	None
Dmrta2	1.37879	0.426531	2.67664	0.02192	0.296332	-3.57492	Dmrta2	UP
Mdc1	-0.406223	7.07488	-2.67617	0.0219382	0.296332	-3.57571	Mdc1	None
Gtf2h2	-0.484097	5.18464	-2.67606	0.0219425	0.296332	-3.5759	Gtf2h2	None
Slc39a11	-0.690709	2.85867	-2.67585	0.0219508	0.296332	-3.57626	Slc39a11	None
Pear1	1.45232	-0.74376	2.67567	0.0219575	0.296332	-3.57655	Pear1	UP
Gpd2	-0.488063	7.24865	-2.67553	0.0219629	0.296332	-3.57678	Gpd2	None
Gm13247	-0.576469	6.76718	-2.67541	0.0219677	0.296332	-3.57699	Gm13247	None
Obox4-ps35	1.36657	-0.357967	2.67293	0.0220644	0.297487	-3.58119	Obox4-ps35	UP
Fkrp	0.570343	3.7654	2.67259	0.0220775	0.297515	-3.58176	Fkrp	None
Zfp873	-0.584092	3.44079	-2.67048	0.0221603	0.298069	-3.58533	Zfp873	None
EU599041	-0.574684	4.84718	-2.67032	0.0221665	0.298069	-3.58559	EU599041	None
Myo1a	-1.06144	1.13266	-2.67031	0.0221669	0.298069	-3.58561	Myo1a	DOWN
Klf5	0.40732	7.53564	2.66957	0.0221959	0.298069	-3.58686	Klf5	None
[truncated: 24,848 more rows]
